# Supplementary material for: Tris(ethyl­enediamine)zinc(II) dichloride monohydrate
Source: Acta Crystallogr Sect E Struct Rep Online. 2008 Sep 6;64(Pt 10):m1246. doi: 10.1107/S1600536808027979 (PMC2959473; doi:10.1107/S1600536808027979)
Supplement: Supplementary file 1 [file e-64-m1246-sup1.cif]

##############################################################################
###                                                                        ###
###        Electronic paper (Acta Crystallographica Section E)             ###
###                                                                        ###
##############################################################################
#                                                                            #
# This CIF contains the data in a paper accepted for publication in Acta     #
# Crystallographica Section E. It conforms to the requirements of Notes      #
# for Authors for Section E, and has been peer reviewed under the auspices   #
# of the IUCr Commission on Journals.                                        #
#                                                                            #
# Full details of the Crystallographic Information File format               #
# are given in the paper "The Crystallographic Information File (CIF):       #
# a New Standard Archive File for Crystallography" by S. R. Hall, F. H.      #
# Allen and I. D. Brown [Acta Cryst. (1991), A47, 655-685].                  #
#                                                                            #
# The current version of the core CIF dictionary is obtainable from          #
# ftp://ftp.iucr.org/pub/cif_core.dic. The current version number is 2.4.    #
#                                                                            #
# Software is freely available for graphical display of the structure(s) in  #
# this CIF.  For information consult the CIF home page http://www.iucr.org/  #
# cif/home.html                                                              #
#                                                                            #
# This file may be used for bona fide research purposes within the           #
# scientific community so long as proper attribution is given to the journal # 
# article from which it was obtained.                                        #
#                                                                            #
##############################################################################
                                             
data_I
_audit_creation_method     SHELXL97
_chemical_name_systematic
;
Tris(ethylenediamine)zinc(II) dichloride monohydrate
;
_chemical_name_common     ?
_chemical_formula_moiety     'C6 H24 N6 Zn 2+ , 2Cl - , H2 O'
_chemical_formula_sum     'C6 H26 Cl2 N6 O Zn'
_chemical_formula_iupac     '[Zn (C2 H8 N2)3] Cl2 , H2 O'
_chemical_formula_weight     334.60
_chemical_melting_point     ?
_symmetry_cell_setting     monoclinic
_symmetry_space_group_name_H-M     'P 21/c'
_symmetry_space_group_name_Hall     '-P 2ybc'
loop_
    _symmetry_equiv_pos_as_xyz
    'x, y, z'
    '-x, y+1/2, -z+1/2'
    '-x, -y, -z'
    'x, -y-1/2, z-1/2'
_cell_length_a     8.8165(10)
_cell_length_b     11.9379(14)
_cell_length_c     14.4043(17)
_cell_angle_alpha     90.00
_cell_angle_beta     92.804(2)
_cell_angle_gamma     90.00
_cell_volume     1514.2(3)
_cell_formula_units_Z     4
_cell_measurement_reflns_used     783
_cell_measurement_theta_min     2.45
_cell_measurement_theta_max     28.0
_cell_measurement_temperature     293(2)
_exptl_crystal_description     block
_exptl_crystal_colour     colorless
_exptl_crystal_size_max     0.25
_exptl_crystal_size_mid     0.22
_exptl_crystal_size_min     0.16
_exptl_crystal_density_diffrn     1.468
_exptl_crystal_density_meas     ?
_exptl_crystal_density_method     'not measured'
_exptl_crystal_F_000     704
_exptl_absorpt_coefficient_mu     1.968
_exptl_absorpt_correction_type     multi-scan
_exptl_absorpt_process_details     '(SADABS; Sheldrick, 2000)'
_exptl_absorpt_correction_T_min     0.6389
_exptl_absorpt_correction_T_max     0.7436
_exptl_special_details
;
;
_diffrn_ambient_temperature     293(2)
_diffrn_radiation_type     MoK\a
_diffrn_radiation_wavelength     0.71073
_diffrn_radiation_source     'fine-focus sealed tube'
_diffrn_radiation_monochromator     graphite
_diffrn_measurement_device_type     'Bruker APEX CCD'
_diffrn_measurement_method     '\f and \w scan'
_diffrn_detector_area_resol_mean     ?
_diffrn_reflns_number     11550
_diffrn_reflns_av_R_equivalents     0.0298
_diffrn_reflns_av_sigmaI/netI     0.0296
_diffrn_reflns_theta_min     2.22
_diffrn_reflns_theta_max     26.00
_diffrn_reflns_theta_full     26.00
_diffrn_measured_fraction_theta_max     0.998
_diffrn_measured_fraction_theta_full     0.998
_diffrn_reflns_limit_h_min     -10
_diffrn_reflns_limit_h_max     10
_diffrn_reflns_limit_k_min     -14
_diffrn_reflns_limit_k_max     14
_diffrn_reflns_limit_l_min     -17
_diffrn_reflns_limit_l_max     17
_diffrn_standards_number     ?
_diffrn_standards_interval_count     ?
_diffrn_standards_interval_time     ?
_diffrn_standards_decay_%     ?
_refine_special_details
;
Refinement of <i>F</i>^2^ against ALL reflections. The weighted <i>R</i>-factor
<i>wR</i> and goodness of fit <i>S</i> are based on <i>F</i>^2^, conventional
<i>R</i>-factors <i>R</i> are based on <i>F</i>, with <i>F</i> set to zero for
negative <i>F</i>^2^. The threshold expression of <i>F</i>^2^ >
\s(<i>F</i>^2^) is used only for calculating <i>R</i>-factors(gt) <i>etc</i>.
and is not relevant to the choice of reflections for refinement.
<i>R</i>-factors based on <i>F</i>^2^ are statistically about twice as large
as those based on <i>F</i>, and <i>R</i>- factors based on ALL data will be
even larger.
;
_reflns_number_total     2975
_reflns_number_gt     2511
_reflns_threshold_expression     I>2\s(I)
_refine_ls_structure_factor_coef     Fsqd
_refine_ls_matrix_type     full
_refine_ls_R_factor_all     0.0449
_refine_ls_R_factor_gt     0.0354
_refine_ls_wR_factor_gt     0.0816
_refine_ls_wR_factor_ref     0.0852
_refine_ls_goodness_of_fit_ref     1.098
_refine_ls_restrained_S_all     1.098
_refine_ls_number_reflns     2975
_refine_ls_number_parameters     145
_refine_ls_number_restraints     0
_refine_ls_hydrogen_treatment     constr
_refine_ls_weighting_scheme     calc
_refine_ls_weighting_details
       'calc w = 1/[\s^2^(Fo^2^)+(0.0384P)^2^+0.5868P] where P=(Fo^2^+2Fc^2^)/3'
_atom_sites_solution_hydrogens     geom
_atom_sites_solution_primary     direct
_atom_sites_solution_secondary     difmap
_refine_ls_shift/su_max     0.000
_refine_ls_shift/su_mean     0.000
_refine_diff_density_max     0.389
_refine_diff_density_min     -0.273
_refine_ls_extinction_method     none
_refine_ls_extinction_coef     ?
loop_
    _atom_type_symbol
    _atom_type_description
    _atom_type_scat_dispersion_real
    _atom_type_scat_dispersion_imag
    _atom_type_scat_source
    'C' 'C' 0.0033 0.0016
                         'International Tables Vol C Tables 4.2.6.8 and 6.1.1.4'
    'H' 'H' 0.0000 0.0000
                         'International Tables Vol C Tables 4.2.6.8 and 6.1.1.4'
    'N' 'N' 0.0061 0.0033
                         'International Tables Vol C Tables 4.2.6.8 and 6.1.1.4'
    'O' 'O' 0.0106 0.0060
                         'International Tables Vol C Tables 4.2.6.8 and 6.1.1.4'
    'Cl' 'Cl' 0.1484 0.1585
                         'International Tables Vol C Tables 4.2.6.8 and 6.1.1.4'
    'Zn' 'Zn' 0.2839 1.4301
                         'International Tables Vol C Tables 4.2.6.8 and 6.1.1.4'
_computing_data_collection     'SMART (Bruker, 2000)'
_computing_cell_refinement     'SMART (Bruker, 2000)'
_computing_data_reduction     'SAINT (Bruker, 2000)'
_computing_structure_solution     'SHELXS (Sheldrick, 2008)'
_computing_structure_refinement     'SHELXL (Sheldrick, 2008)'
_computing_molecular_graphics     'SHELXTL (Sheldrick, 2008)'
_computing_publication_material     'SHELXTL (Sheldrick, 2008)'
loop_
    _atom_site_type_symbol
    _atom_site_label
    _atom_site_fract_x
    _atom_site_fract_y
    _atom_site_fract_z
    _atom_site_U_iso_or_equiv
    _atom_site_adp_type
    _atom_site_calc_flag
    _atom_site_refinement_flags
    _atom_site_occupancy
    _atom_site_disorder_assembly
    _atom_site_disorder_group
    Zn Zn1 0.24154(3) 0.55616(3) 0.20878(2) 0.03553(12) Uani d . 1 . .
    Cl Cl1 0.31636(9) 0.23340(7) 0.36125(6) 0.0567(2) Uani d . 1 . .
    Cl Cl2 0.20561(8) 0.87644(7) 0.38972(5) 0.0505(2) Uani d . 1 . .
    C C1 0.3870(3) 0.3760(3) 0.1009(2) 0.0555(8) Uani d . 1 . .
    H H1A 0.4452 0.3450 0.1538 0.067 Uiso calc R 1 . .
    H H1B 0.4297 0.3480 0.0446 0.067 Uiso calc R 1 . .
    C C2 0.2244(4) 0.3402(3) 0.1041(2) 0.0540(8) Uani d . 1 . .
    H H2A 0.1681 0.3659 0.0486 0.065 Uiso calc R 1 . .
    H H2B 0.2186 0.2591 0.1058 0.065 Uiso calc R 1 . .
    C C3 0.1673(4) 0.5327(3) 0.4086(2) 0.0507(8) Uani d . 1 . .
    H H3A 0.1431 0.4536 0.4034 0.061 Uiso calc R 1 . .
    H H3B 0.1264 0.5610 0.4653 0.061 Uiso calc R 1 . .
    C C4 0.3359(4) 0.5484(3) 0.4120(2) 0.0557(9) Uani d . 1 . .
    H H4A 0.3601 0.6273 0.4192 0.067 Uiso calc R 1 . .
    H H4B 0.3816 0.5085 0.4649 0.067 Uiso calc R 1 . .
    C C5 0.0887(4) 0.7490(3) 0.1124(2) 0.0565(9) Uani d . 1 . .
    H H5A 0.0391 0.7783 0.1659 0.068 Uiso calc R 1 . .
    H H5B 0.0411 0.7824 0.0569 0.068 Uiso calc R 1 . .
    C C6 0.2557(4) 0.7787(3) 0.1193(2) 0.0508(8) Uani d . 1 . .
    H H6A 0.3040 0.7535 0.0640 0.061 Uiso calc R 1 . .
    H H6B 0.2676 0.8594 0.1238 0.061 Uiso calc R 1 . .
    N N1 0.3960(3) 0.4984(2) 0.10299(17) 0.0465(6) Uani d . 1 . .
    H H1C 0.4885 0.5300 0.1105 0.070 Uiso d R 1 . .
    H H1D 0.3684 0.5262 0.0466 0.070 Uiso d R 1 . .
    N N2 0.1568(3) 0.3873(2) 0.18697(16) 0.0419(6) Uani d . 1 . .
    H H2C 0.1778 0.3383 0.2333 0.063 Uiso d R 1 . .
    H H2D 0.0546 0.3854 0.1839 0.063 Uiso d R 1 . .
    N N3 0.0993(3) 0.5935(2) 0.32796(16) 0.0443(6) Uani d . 1 . .
    H H3C -0.0010 0.5790 0.3232 0.067 Uiso d R 1 . .
    H H3D 0.1079 0.6675 0.3389 0.067 Uiso d R 1 . .
    N N4 0.3974(3) 0.5059(2) 0.32603(16) 0.0445(6) Uani d . 1 . .
    H H4C 0.4947 0.5276 0.3223 0.067 Uiso d R 1 . .
    H H4D 0.3872 0.4312 0.3204 0.067 Uiso d R 1 . .
    N N5 0.0720(3) 0.6272(2) 0.10862(16) 0.0456(6) Uani d . 1 . .
    H H5C -0.0218 0.6039 0.1214 0.068 Uiso d R 1 . .
    H H5D 0.0933 0.6075 0.0504 0.068 Uiso d R 1 . .
    N N6 0.3279(3) 0.7250(2) 0.20173(16) 0.0444(6) Uani d . 1 . .
    H H6C 0.4288 0.7342 0.1982 0.067 Uiso d R 1 . .
    H H6D 0.3054 0.7678 0.2506 0.067 Uiso d R 1 . .
    O O1W 0.2475(3) 0.0426(2) 0.21973(17) 0.0692(7) Uani d . 1 . .
    H H1WA 0.2630 0.1002 0.2536 0.104 Uiso d R 1 . .
    H H1WB 0.2361 -0.0020 0.2649 0.104 Uiso d R 1 . .
loop_
    _atom_site_aniso_label
    _atom_site_aniso_U_11
    _atom_site_aniso_U_22
    _atom_site_aniso_U_33
    _atom_site_aniso_U_12
    _atom_site_aniso_U_13
    _atom_site_aniso_U_23
    Zn1 0.03116(18) 0.0416(2) 0.03389(18) -0.00316(13) 0.00251(12) 0.00012(13)
    Cl1 0.0520(5) 0.0563(5) 0.0622(5) 0.0042(4) 0.0079(4) 0.0108(4)
    Cl2 0.0449(4) 0.0597(5) 0.0467(4) 0.0018(3) 0.0009(3) -0.0014(4)
    C1 0.0461(18) 0.073(2) 0.0480(18) 0.0078(16) 0.0089(14) -0.0111(17)
    C2 0.0550(19) 0.056(2) 0.0503(19) -0.0051(16) 0.0010(15) -0.0111(16)
    C3 0.0565(19) 0.061(2) 0.0348(15) 0.0002(16) 0.0076(14) -0.0003(14)
    C4 0.0529(19) 0.073(2) 0.0403(17) 0.0025(16) -0.0075(14) -0.0069(16)
    C5 0.056(2) 0.060(2) 0.0534(19) 0.0148(16) 0.0015(15) 0.0061(16)
    C6 0.067(2) 0.0420(18) 0.0440(17) -0.0034(15) 0.0052(15) 0.0025(14)
    N1 0.0359(13) 0.0597(17) 0.0444(14) -0.0059(12) 0.0072(10) -0.0020(12)
    N2 0.0349(12) 0.0484(15) 0.0425(13) -0.0093(11) 0.0032(10) -0.0006(11)
    N3 0.0368(13) 0.0514(15) 0.0453(14) -0.0006(11) 0.0072(10) -0.0015(12)
    N4 0.0354(13) 0.0527(16) 0.0451(14) -0.0013(11) -0.0023(10) -0.0031(12)
    N5 0.0357(13) 0.0582(17) 0.0426(13) -0.0029(11) -0.0004(10) 0.0052(12)
    N6 0.0407(13) 0.0467(15) 0.0461(14) -0.0083(11) 0.0042(11) -0.0033(12)
    O1W 0.0747(18) 0.0651(17) 0.0678(16) 0.0051(12) 0.0032(14) 0.0022(12)
_geom_special_details
;
All e.s.d.'s (except the e.s.d. in the dihedral angle between two l.s. planes)
are estimated using the full covariance matrix. The cell e.s.d.'s are taken
into account individually in the estimation of e.s.d.'s in distances, angles
and torsion angles; correlations between e.s.d.'s in cell parameters are only
used when they are defined by crystal symmetry. An approximate (isotropic)
treatment of cell e.s.d.'s is used for estimating e.s.d.'s involving l.s.
planes.
;
loop_
    _geom_bond_atom_site_label_1
    _geom_bond_atom_site_label_2
    _geom_bond_site_symmetry_2
    _geom_bond_distance
    _geom_bond_publ_flag
    Zn1 N6 . 2.158(2) ?
    Zn1 N2 . 2.167(2) ?
    Zn1 N5 . 2.196(2) ?
    Zn1 N1 . 2.203(2) ?
    Zn1 N4 . 2.208(2) ?
    Zn1 N3 . 2.220(2) ?
    C1 N1 . 1.464(4) ?
    C1 C2 . 1.498(4) ?
    C1 H1A . 0.9700 ?
    C1 H1B . 0.9700 ?
    C2 N2 . 1.472(4) ?
    C2 H2A . 0.9700 ?
    C2 H2B . 0.9700 ?
    C3 N3 . 1.472(4) ?
    C3 C4 . 1.496(4) ?
    C3 H3A . 0.9700 ?
    C3 H3B . 0.9700 ?
    C4 N4 . 1.466(4) ?
    C4 H4A . 0.9700 ?
    C4 H4B . 0.9700 ?
    C5 N5 . 1.463(4) ?
    C5 C6 . 1.513(5) ?
    C5 H5A . 0.9700 ?
    C5 H5B . 0.9700 ?
    C6 N6 . 1.467(4) ?
    C6 H6A . 0.9700 ?
    C6 H6B . 0.9700 ?
    N1 H1C . 0.9000 ?
    N1 H1D . 0.9000 ?
    N2 H2C . 0.9000 ?
    N2 H2D . 0.9000 ?
    N3 H3C . 0.9000 ?
    N3 H3D . 0.9000 ?
    N4 H4C . 0.9000 ?
    N4 H4D . 0.9000 ?
    N5 H5C . 0.9000 ?
    N5 H5D . 0.9000 ?
    N6 H6C . 0.9000 ?
    N6 H6D . 0.9000 ?
    O1W H1WA . 0.8500 ?
    O1W H1WB . 0.8503 ?
loop_
    _geom_angle_atom_site_label_1
    _geom_angle_atom_site_label_2
    _geom_angle_atom_site_label_3
    _geom_angle_site_symmetry_1
    _geom_angle_site_symmetry_3
    _geom_angle
    _geom_angle_publ_flag
    N6 Zn1 N2 . . 168.95(9) ?
    N6 Zn1 N5 . . 80.73(9) ?
    N2 Zn1 N5 . . 92.59(9) ?
    N6 Zn1 N1 . . 91.62(9) ?
    N2 Zn1 N1 . . 80.16(9) ?
    N5 Zn1 N1 . . 95.18(9) ?
    N6 Zn1 N4 . . 94.68(9) ?
    N2 Zn1 N4 . . 93.19(9) ?
    N5 Zn1 N4 . . 170.26(9) ?
    N1 Zn1 N4 . . 93.52(9) ?
    N6 Zn1 N3 . . 93.60(9) ?
    N2 Zn1 N3 . . 95.45(9) ?
    N5 Zn1 N3 . . 92.20(9) ?
    N1 Zn1 N3 . . 171.56(9) ?
    N4 Zn1 N3 . . 79.46(9) ?
    N1 C1 C2 . . 109.6(3) ?
    N1 C1 H1A . . 109.8 ?
    C2 C1 H1A . . 109.8 ?
    N1 C1 H1B . . 109.8 ?
    C2 C1 H1B . . 109.8 ?
    H1A C1 H1B . . 108.2 ?
    N2 C2 C1 . . 110.0(2) ?
    N2 C2 H2A . . 109.7 ?
    C1 C2 H2A . . 109.7 ?
    N2 C2 H2B . . 109.7 ?
    C1 C2 H2B . . 109.7 ?
    H2A C2 H2B . . 108.2 ?
    N3 C3 C4 . . 109.3(3) ?
    N3 C3 H3A . . 109.8 ?
    C4 C3 H3A . . 109.8 ?
    N3 C3 H3B . . 109.8 ?
    C4 C3 H3B . . 109.8 ?
    H3A C3 H3B . . 108.3 ?
    N4 C4 C3 . . 109.7(2) ?
    N4 C4 H4A . . 109.7 ?
    C3 C4 H4A . . 109.7 ?
    N4 C4 H4B . . 109.7 ?
    C3 C4 H4B . . 109.7 ?
    H4A C4 H4B . . 108.2 ?
    N5 C5 C6 . . 109.4(2) ?
    N5 C5 H5A . . 109.8 ?
    C6 C5 H5A . . 109.8 ?
    N5 C5 H5B . . 109.8 ?
    C6 C5 H5B . . 109.8 ?
    H5A C5 H5B . . 108.3 ?
    N6 C6 C5 . . 109.4(2) ?
    N6 C6 H6A . . 109.8 ?
    C5 C6 H6A . . 109.8 ?
    N6 C6 H6B . . 109.8 ?
    C5 C6 H6B . . 109.8 ?
    H6A C6 H6B . . 108.2 ?
    C1 N1 Zn1 . . 106.97(18) ?
    C1 N1 H1C . . 117.9 ?
    Zn1 N1 H1C . . 111.9 ?
    C1 N1 H1D . . 109.7 ?
    Zn1 N1 H1D . . 111.1 ?
    H1C N1 H1D . . 99.1 ?
    C2 N2 Zn1 . . 108.81(18) ?
    C2 N2 H2C . . 106.0 ?
    Zn1 N2 H2C . . 116.1 ?
    C2 N2 H2D . . 113.2 ?
    Zn1 N2 H2D . . 111.6 ?
    H2C N2 H2D . . 100.9 ?
    C3 N3 Zn1 . . 106.68(18) ?
    C3 N3 H3C . . 109.1 ?
    Zn1 N3 H3C . . 119.5 ?
    C3 N3 H3D . . 108.6 ?
    Zn1 N3 H3D . . 106.6 ?
    H3C N3 H3D . . 106.0 ?
    C4 N4 Zn1 . . 108.07(17) ?
    C4 N4 H4C . . 110.2 ?
    Zn1 N4 H4C . . 115.8 ?
    C4 N4 H4D . . 112.3 ?
    Zn1 N4 H4D . . 98.3 ?
    H4C N4 H4D . . 111.7 ?
    C5 N5 Zn1 . . 107.18(17) ?
    C5 N5 H5C . . 113.0 ?
    Zn1 N5 H5C . . 110.4 ?
    C5 N5 H5D . . 105.6 ?
    Zn1 N5 H5D . . 110.2 ?
    H5C N5 H5D . . 110.2 ?
    C6 N6 Zn1 . . 107.84(18) ?
    C6 N6 H6C . . 107.0 ?
    Zn1 N6 H6C . . 118.0 ?
    C6 N6 H6D . . 106.3 ?
    Zn1 N6 H6D . . 113.7 ?
    H6C N6 H6D . . 103.4 ?
    H1WA O1W H1WB . . 95.1 ?
loop_
    _geom_hbond_atom_site_label_D
    _geom_hbond_atom_site_label_H
    _geom_hbond_atom_site_label_A
    _geom_hbond_site_symmetry_A
    _geom_hbond_distance_DH
    _geom_hbond_distance_HA
    _geom_hbond_distance_DA
    _geom_hbond_angle_DHA
    N1 H1D Cl2 4_575 0.90 2.86 3.739(3) 164.8
    N2 H2C Cl1 . 0.90 2.50 3.363(3) 161.6
    N2 H2D Cl2 2_545 0.90 2.48 3.332(2) 157.5
    N3 H3C O1W 2 0.90 2.27 3.159(3) 168.6
    N3 H3D Cl2 . 0.90 2.73 3.605(3) 165.4
    N4 H4C O1W 2_655 0.90 2.39 3.260(3) 163.5
    N4 H4D Cl1 . 0.90 2.52 3.375(3) 158.8
    N5 H5D Cl2 4_575 0.90 2.57 3.420(3) 158.1
    N6 H6C Cl1 2_655 0.90 2.44 3.309(3) 161.3
    N6 H6D Cl2 . 0.90 2.58 3.471(3) 172.1
    O1W H1WA Cl1 . 0.85 2.25 3.097(3) 170.9
    O1W H1WB Cl2 1_545 0.85 2.34 3.187(3) 179.6
data_global
_journal_date_recd_electronic     2008-08-29
_journal_date_accepted     2008-09-02
_journal_name_full     'Acta Crystallographica, Section E'
_journal_year     2008
_journal_volume     64
_journal_issue     10
_journal_page_first     m1246
_journal_page_last     m1246
_journal_paper_category     QM
_journal_coeditor_code     BT2779
_publ_contact_author_name     'Dr Lin Cheng'
_publ_contact_author_address
;
Department of Chemistry and Chemical Engineering
Southeast University
Nanjing
People's Republic of China
;
_publ_contact_author_email     cep02chl@yahoo.com.cn
_publ_contact_author_fax     86-25-83595068
_publ_contact_author_phone     86-25-83595068
_publ_section_title
;
Tris(ethylenediamine)zinc(II) dichloride monohydrate
;
loop_
    _publ_author_name
    _publ_author_address
    'Cheng, Lin'
;
Department of Chemistry and Chemical Engineering
Southeast University
Nanjing
People's Republic of China
;
    'Sun, Yan-Yan'
;
Department of Chemistry and Chemical Engineering
Southeast University
Nanjing
People's Republic of China
;
    'Zhang, Ya-Wen'
;
Department of Chemistry and Chemical Engineering
Southeast University
Nanjing
People's Republic of China
;
    'Xu, Gang'
;
Department of Chemistry and Chemical Engineering
State Key Laboratory of Coordination Chemistry
Nanjing University
Nanjing
People's Republic of China
;
