# Supplementary material for: Tris(ethyl­enediamine)zinc(II) dichloride monohydrate
Source: Acta Crystallogr Sect E Struct Rep Online. 2008 Sep 6;64(Pt 10):m1246. doi: 10.1107/S1600536808027979 (PMC2959473; doi:10.1107/S1600536808027979)
Supplement: Supplementary file 2 [file e-64-m1246-Isup2.hkl]

# 
# h,k,l, Fc-squared, Fo-squared, sigma(Fo-squared) and status flag 
# 
data_I
_shelx_title ' 1 in P2(1)/c' 
_shelx_refln_list_code          4 
_shelx_F_calc_maximum      243.42 
_exptl_crystal_F_000       704.00 
_reflns_d_resolution_high  0.8106 
 
loop_ 
 _symmetry_equiv_pos_as_xyz 
 'x, y, z' 
 '-x, y+1/2, -z+1/2' 
 '-x, -y, -z' 
 'x, -y-1/2, z-1/2' 
 
_cell_length_a     8.8165 
_cell_length_b    11.9379 
_cell_length_c    14.4043 
_cell_angle_alpha  90.000 
_cell_angle_beta   92.804 
_cell_angle_gamma  90.000 
 
_shelx_F_squared_multiplier     1.000 
 
loop_ 
 _refln_index_h 
 _refln_index_k 
 _refln_index_l 
 _refln_F_squared_calc 
 _refln_F_squared_meas 
 _refln_F_squared_sigma 
 _refln_observed_status 
   2   0   0    59253.53    61825.33   1075.53 o 
   3   0   0       70.35       87.80      6.84 o 
   4   0   0     2158.40     1868.69     36.19 o 
   5   0   0      873.69      901.45     23.04 o 
   6   0   0     3366.02     3237.11     61.22 o 
   7   0   0     1706.86     1690.54     52.27 o 
   8   0   0      300.15      287.80     23.79 o 
   9   0   0      427.49      377.00     53.92 o 
  10   0   0       30.80        7.48     13.11 o 
   1   1   0     3634.61     3928.65     42.81 o 
   2   1   0     5575.28     6211.62     67.81 o 
   3   1   0       92.82       72.24      3.86 o 
   4   1   0       21.85        6.20      3.16 o 
   5   1   0     2171.41     2145.50     29.92 o 
   6   1   0      680.63      613.73     14.67 o 
   7   1   0      695.94      663.82     25.05 o 
   8   1   0      515.05      506.10     23.35 o 
   9   1   0       16.60       39.93      9.34 o 
  10   1   0        0.18       10.84      8.45 o 
   0   2   0     6297.84     6961.49    105.41 o 
   1   2   0      163.52      136.55      3.61 o 
   2   2   0     1256.83     1309.06     17.41 o 
   3   2   0     3965.20     4335.48     50.36 o 
   4   2   0     1191.35     1083.23     24.33 o 
   5   2   0     4406.69     4559.79     55.72 o 
   6   2   0     3995.89     3915.20     50.51 o 
   7   2   0      117.93      136.80     11.72 o 
   8   2   0     2167.85     2171.66     49.04 o 
   9   2   0       23.94       13.43      8.29 o 
  10   2   0      223.67      250.03     36.75 o 
   1   3   0    14510.92    15910.81    168.41 o 
   2   3   0      233.77      222.30      5.99 o 
   3   3   0     6125.09     6267.06     71.01 o 
   4   3   0        1.45       -0.23      2.81 o 
   5   3   0     1723.82     1610.14     24.80 o 
   6   3   0      401.54      412.60     13.23 o 
   7   3   0      261.81      247.71     14.55 o 
   8   3   0      964.75      981.78     28.61 o 
   9   3   0       15.83       45.25      9.85 o 
  10   3   0      273.75      319.59     29.95 o 
   0   4   0     1721.95     1936.68     34.25 o 
   1   4   0     7039.73     7212.69     79.21 o 
   2   4   0      609.03      608.24     11.17 o 
   3   4   0     6769.67     7048.39     79.79 o 
   4   4   0        6.98        6.51      3.38 o 
   5   4   0     1116.34     1082.90     19.24 o 
   7   4   0      406.30      362.69     17.00 o 
   8   4   0       31.52       33.74      9.18 o 
   9   4   0        0.01       -9.19      7.54 o 
  10   4   0       16.48       12.55      9.22 o 
   1   5   0     4908.59     5029.88     63.30 o 
   2   5   0       83.18       86.32      4.99 o 
   3   5   0     1366.50     1342.03     25.65 o 
   4   5   0      432.05      409.55     10.91 o 
   5   5   0     1660.74     1621.91     26.04 o 
   6   5   0      119.24      133.83      8.15 o 
   7   5   0     2045.82     1912.97     40.88 o 
   8   5   0       41.58       34.05      8.58 o 
   9   5   0      994.37      947.83     58.36 o 
  10   5   0       24.60       34.95     10.31 o 
   0   6   0     5276.54     5557.50     90.61 o 
   1   6   0      646.07      687.66     12.40 o 
   2   6   0     2872.66     2910.03     37.09 o 
   3   6   0      248.95      197.99      7.54 o 
   4   6   0      697.87      646.55     14.29 o 
   5   6   0     1071.19      958.63     18.86 o 
   6   6   0       30.83       37.59      5.99 o 
   7   6   0       46.00       49.22      8.78 o 
   8   6   0        5.73        4.70      7.58 o 
   9   6   0      298.29      289.48     25.51 o 
   1   7   0      821.87      799.15     16.87 o 
   2   7   0      899.86      894.50     16.00 o 
   3   7   0      595.36      614.94     13.62 o 
   4   7   0       14.65        7.69      4.47 o 
   5   7   0       19.06       12.86      4.93 o 
   6   7   0       51.51       69.61      7.23 o 
   7   7   0       18.86       32.92      8.33 o 
   8   7   0       90.50      119.10     12.93 o 
   9   7   0      284.60      289.31     23.54 o 
   0   8   0      352.63      365.26     19.93 o 
   1   8   0       20.41       19.51      6.14 o 
   2   8   0     1114.80     1047.82     26.65 o 
   3   8   0       76.57      103.74      9.28 o 
   4   8   0     2773.75     2630.40     59.37 o 
   5   8   0        3.53        2.23      5.61 o 
   6   8   0      827.32      837.25     21.92 o 
   7   8   0        1.14       -5.04      8.22 o 
   8   8   0      874.48      810.00     32.71 o 
   9   8   0       99.00      103.35     18.56 o 
   1   9   0        0.01       -2.66      6.29 o 
   2   9   0      182.62      164.90     11.68 o 
   3   9   0       13.14        9.75      8.29 o 
   4   9   0       74.66       91.09     10.31 o 
   5   9   0        5.57        0.80      7.26 o 
   6   9   0       44.73       68.76     12.30 o 
   7   9   0        3.15       -5.72     12.67 o 
   8   9   0        0.73       -5.57     14.76 o 
   0  10   0     1737.76     1891.50     66.05 o 
   1  10   0        3.47        6.94      6.71 o 
   2  10   0     2084.42     1996.16     95.29 o 
   3  10   0        6.04        8.58      7.15 o 
   4  10   0     1328.65     1269.24     31.74 o 
   5  10   0       10.92       20.19      8.37 o 
   6  10   0      214.81      237.36     19.33 o 
   7  10   0       86.05       75.84     26.83 o 
   1  11   0       42.18       35.57     12.67 o 
   2  11   0       12.83       14.56     11.30 o 
   3  11   0       83.83       90.67     16.82 o 
   4  11   0        4.18       17.84     12.79 o 
   5  11   0      148.42      197.70     22.35 o 
   6  11   0        2.78       26.67     18.92 o 
   0  12   0      430.82      470.74     44.46 o 
   1  12   0       34.27       20.17     12.88 o 
   2  12   0      494.16      483.00     32.41 o 
   3  12   0       85.63       73.65     16.48 o 
   4  12   0      275.37      303.34     27.17 o 
   5  12   0       59.54       62.64     16.81 o 
   6  12   0       14.49       18.41     18.85 o 
   1  13   0      713.84      704.41     39.16 o 
   2  13   0        0.98       -0.14     31.75 o 
   3  13   0      617.95      751.78     39.30 o 
   4  13   0       23.24       29.31     14.95 o 
   5  13   0      223.50      288.28     27.80 o 
   0  14   0        4.73      -10.15     16.77 o 
   1  14   0       21.34       28.98     16.33 o 
   2  14   0        5.56        1.60     13.20 o 
   3  14   0        9.57        3.75     13.95 o 
 -10   1   1       51.50       48.59     14.99 o 
  -9   1   1      709.41      688.35     25.96 o 
  -8   1   1        1.24       -9.57      6.38 o 
  -7   1   1     4310.32     4338.94     81.14 o 
  -6   1   1       48.08       77.98      6.58 o 
  -5   1   1     4016.93     3850.12     47.63 o 
  -4   1   1      245.44      239.10      6.79 o 
  -3   1   1       44.83       28.90      2.77 o 
  -2   1   1     1111.06     1208.49     15.64 o 
  -1   1   1    17861.26    18842.31    197.46 o 
   0   1   1     4369.83     5211.80     68.47 o 
   1   1   1    17034.72    17563.48    202.57 o 
   2   1   1      734.86      805.69     12.09 o 
   3   1   1      816.13      924.63     14.66 o 
   4   1   1     1664.83     1734.18     24.70 o 
   5   1   1       39.20       44.76      5.50 o 
   6   1   1     1246.84     1192.98     21.35 o 
   7   1   1     1006.11      960.13     26.33 o 
   8   1   1       48.85       35.68      9.04 o 
   9   1   1      440.02      447.51     21.92 o 
  10   1   1       24.60        7.49      8.43 o 
 -10   2   1      264.10      270.51     19.50 o 
  -9   2   1      233.21      257.62     22.64 o 
  -8   2   1     1212.59     1268.36     33.13 o 
  -7   2   1       61.07       62.03      9.10 o 
  -6   2   1     4054.33     4011.47     73.51 o 
  -5   2   1     3642.53     3776.93     47.15 o 
  -4   2   1     2806.65     2686.37     34.25 o 
  -3   2   1     5203.44     5631.59     63.54 o 
  -2   2   1     3633.15     3835.87     43.67 o 
  -1   2   1      103.27       76.37      2.86 o 
   0   2   1     3236.74     3604.66     48.69 o 
   1   2   1      161.36      176.19      9.38 o 
   2   2   1      116.50      134.73      5.31 o 
   3   2   1       34.41       35.97      3.58 o 
   4   2   1      611.89      557.75     13.91 o 
   5   2   1       31.27       42.40      4.83 o 
   6   2   1      478.03      593.10     16.11 o 
   7   2   1       77.86       75.80     11.96 o 
   8   2   1       77.44       84.05     10.80 o 
   9   2   1       38.85       44.41     10.02 o 
  10   2   1      147.54      149.41     15.38 o 
 -10   3   1        2.14       -4.90      8.06 o 
  -9   3   1        8.42       14.80      8.31 o 
  -8   3   1      156.80      168.87     13.96 o 
  -7   3   1       54.35       47.69      8.54 o 
  -6   3   1        1.16       22.23      5.25 o 
  -5   3   1      110.59      108.12      6.17 o 
  -4   3   1      139.91      144.52      9.24 o 
  -3   3   1      446.80      454.08      9.51 o 
  -2   3   1       12.34        8.25      2.44 o 
  -1   3   1     1935.35     2110.81     27.88 o 
   0   3   1     6570.27     7499.52     88.61 o 
   1   3   1     5448.53     5735.75     63.18 o 
   2   3   1     3022.44     3018.14     36.14 o 
   3   3   1     2595.99     2607.66     33.20 o 
   4   3   1      884.28      898.48     16.01 o 
   5   3   1     1075.33     1022.04     18.55 o 
   6   3   1      879.27      906.41     21.62 o 
   7   3   1      843.58      816.92     20.47 o 
   8   3   1      314.26      330.22     18.13 o 
   9   3   1       47.43       45.81     10.17 o 
  10   3   1      145.77      144.66     18.97 o 
 -10   4   1      496.59      536.85     43.02 o 
  -9   4   1       34.97       44.94     10.29 o 
  -8   4   1     1780.81     1881.45     42.39 o 
  -7   4   1       44.02       59.29      8.92 o 
  -6   4   1     4261.00     4022.44    119.83 o 
  -5   4   1       31.57       41.62      4.94 o 
  -4   4   1     6910.16     7087.60     81.48 o 
  -3   4   1      136.06      152.92      6.16 o 
  -2   4   1     7698.39     8232.83     90.85 o 
  -1   4   1      167.27      131.44      4.89 o 
   0   4   1    14944.35    16346.38    173.79 o 
   1   4   1     2714.56     2771.58     33.23 o 
   2   4   1     9349.93     9793.30    107.20 o 
   3   4   1     4591.27     4700.99     55.69 o 
   4   4   1     5699.77     5678.34     67.25 o 
   5   4   1     2338.72     2334.49     36.75 o 
   6   4   1     3163.16     3179.61     43.99 o 
   7   4   1      908.52      879.35     21.68 o 
   8   4   1     1095.02     1143.96     33.80 o 
   9   4   1      308.59      269.20     21.55 o 
  10   4   1      168.41      189.73     16.59 o 
 -10   5   1        0.10       14.55      9.74 o 
  -9   5   1       21.44       11.51      8.39 o 
  -8   5   1        5.32        7.44      7.21 o 
  -7   5   1      194.44      181.61     15.02 o 
  -6   5   1      457.22      488.26     15.36 o 
  -5   5   1      905.73      856.90     17.08 o 
  -4   5   1     1177.14     1124.74     19.22 o 
  -3   5   1     1256.24     1161.26     18.68 o 
  -2   5   1      178.50      210.74      6.66 o 
  -1   5   1     1646.80     1722.78     22.98 o 
   0   5   1      962.17      987.73     14.94 o 
   1   5   1       10.64       16.21      2.62 o 
   2   5   1     1900.41     2081.98     27.65 o 
   3   5   1      327.46      324.76      9.00 o 
   4   5   1      159.24      160.93      7.41 o 
   5   5   1      160.08      158.13      8.06 o 
   6   5   1      138.01      146.68      8.58 o 
   7   5   1       10.84       17.25      6.15 o 
   8   5   1        5.02       17.69      8.03 o 
   9   5   1       62.43       69.57     11.33 o 
  10   5   1        1.42       -8.46      8.33 o 
  -9   6   1        3.10        7.28      8.31 o 
  -8   6   1       73.35       89.14     11.50 o 
  -7   6   1       20.32       14.94      8.74 o 
  -6   6   1      104.78      127.62      9.27 o 
  -5   6   1      220.47      214.34      9.32 o 
  -4   6   1     2454.14     2386.92     33.70 o 
  -3   6   1      176.67      180.64     10.43 o 
  -2   6   1     8234.84     8308.63     93.40 o 
  -1   6   1       81.34       66.65      4.08 o 
   0   6   1    16386.10    17528.53    187.98 o 
   1   6   1     1145.13     1149.14     21.93 o 
   2   6   1    12767.52    13340.51    145.60 o 
   3   6   1       62.27       53.38      4.86 o 
   4   6   1     1921.74     1806.03     27.62 o 
   5   6   1      808.04      764.37     17.63 o 
   6   6   1      399.45      409.26     13.19 o 
   7   6   1      928.92      869.09     22.35 o 
   8   6   1      365.94      331.74     18.22 o 
   9   6   1      601.02      661.56     28.78 o 
  -9   7   1      268.48      282.28     22.84 o 
  -8   7   1      283.44      300.79     21.85 o 
  -7   7   1       80.77       85.77     18.22 o 
  -6   7   1      231.39      259.22     12.37 o 
  -5   7   1      202.89      195.36      9.38 o 
  -4   7   1       58.63       60.88      5.90 o 
  -3   7   1     1088.95     1038.93     18.51 o 
  -2   7   1      312.32      305.17      8.83 o 
  -1   7   1      436.72      442.92      9.83 o 
   0   7   1      263.94      290.71      9.89 o 
   1   7   1     1842.34     1771.08     25.00 o 
   2   7   1      888.69      860.03     15.62 o 
   3   7   1     3805.12     3719.42     47.75 o 
   4   7   1      415.04      379.02     13.86 o 
   5   7   1     1680.67     1580.80     26.83 o 
   6   7   1       75.54       93.23      7.98 o 
   7   7   1      540.68      541.76     18.37 o 
   8   7   1      421.54      453.26     29.77 o 
   9   7   1      123.53      146.76     14.90 o 
  -9   8   1       34.31       45.87     12.15 o 
  -8   8   1      182.13      213.22     31.41 o 
  -7   8   1       12.55        5.71      9.56 o 
  -6   8   1       70.98      132.40     12.05 o 
  -5   8   1      109.91      123.48      9.75 o 
  -4   8   1       60.95       57.79      7.51 o 
  -3   8   1      159.87      147.55      9.25 o 
  -2   8   1      182.50      187.09      9.49 o 
  -1   8   1       16.07       15.53      4.84 o 
   0   8   1       89.61       83.55      6.71 o 
   1   8   1      181.85      163.38      8.91 o 
   2   8   1      308.61      275.53     11.95 o 
   3   8   1      516.83      502.31     14.29 o 
   4   8   1      938.05      925.46     20.67 o 
   5   8   1      349.55      367.28     15.98 o 
   6   8   1      502.83      586.40     18.58 o 
   7   8   1        3.25       18.03      8.01 o 
   8   8   1      210.04      228.94     20.18 o 
   9   8   1       22.90       23.33     11.69 o 
  -8   9   1        2.73       25.19     14.03 o 
  -7   9   1      133.05      120.05     19.81 o 
  -6   9   1       50.40       64.84     11.87 o 
  -5   9   1     1127.35     1090.74     28.65 o 
  -4   9   1      104.81      104.78     10.80 o 
  -3   9   1     4354.44     4272.74     70.74 o 
  -2   9   1       18.98       22.95      7.01 o 
  -1   9   1     2711.82     2728.70     47.84 o 
   0   9   1      231.31      251.63     20.60 o 
   1   9   1     2209.87     2152.92     46.94 o 
   2   9   1       34.14       36.22      7.74 o 
   3   9   1     2808.53     2866.41     51.10 o 
   4   9   1      411.86      391.91     19.34 o 
   5   9   1     1027.68     1003.16     55.76 o 
   6   9   1      523.99      510.72     24.23 o 
   7   9   1      213.62      223.14     19.10 o 
   8   9   1      669.01      721.71     41.82 o 
  -7  10   1       22.85      -11.79     16.02 o 
  -6  10   1       17.42       30.28     17.18 o 
  -5  10   1      470.04      537.11     24.72 o 
  -4  10   1       49.02       46.59     10.61 o 
  -3  10   1      415.34      435.30     21.23 o 
  -2  10   1        0.96        1.39      7.05 o 
  -1  10   1       34.65       34.77      8.98 o 
   0  10   1       81.28       90.14     12.21 o 
   1  10   1      207.15      215.09     21.37 o 
   2  10   1      688.01      656.05     47.86 o 
   3  10   1      512.77      483.18     47.49 o 
   4  10   1      412.58      402.33     32.25 o 
   5  10   1      160.12      183.35     17.04 o 
   6  10   1      408.78      433.23     29.61 o 
   7  10   1       45.02       85.09     22.39 o 
  -6  11   1        9.60       25.34     13.82 o 
  -5  11   1      150.62      180.76     17.15 o 
  -4  11   1        1.79       22.66      9.80 o 
  -3  11   1      174.21      177.16     16.26 o 
  -2  11   1       27.90       30.38     11.34 o 
  -1  11   1       61.82       51.05     10.29 o 
   0  11   1      291.55      304.37     21.33 o 
   1  11   1       24.23       24.57      9.15 o 
   2  11   1      169.18      155.73     18.37 o 
   3  11   1      286.71      277.93     19.67 o 
   4  11   1       36.66       58.96     14.12 o 
   5  11   1      204.27      240.76     28.42 o 
   6  11   1       33.61       29.34     11.86 o 
   7  11   1       10.21       10.35     18.32 o 
  -6  12   1       72.24       67.85     24.53 o 
  -5  12   1       14.47        4.07     17.62 o 
  -4  12   1      452.00      463.67     31.06 o 
  -3  12   1        7.88        3.27     12.15 o 
  -2  12   1     1032.51     1060.06     43.92 o 
  -1  12   1        4.08        8.98     11.98 o 
   0  12   1      871.02      967.76     42.05 o 
   1  12   1        6.36       11.85     16.11 o 
   2  12   1      413.92      487.69     60.00 o 
   3  12   1       24.80       29.57     13.56 o 
   4  12   1      107.50       91.87     18.21 o 
   5  12   1       13.00       20.62     14.36 o 
   6  12   1       11.79       33.61     21.38 o 
  -5  13   1        7.09       18.36     13.66 o 
  -4  13   1       74.18       77.38     17.68 o 
  -3  13   1       73.99       83.61     18.33 o 
  -2  13   1        0.05       -8.96     12.08 o 
  -1  13   1       43.64       74.17     17.03 o 
   0  13   1        0.22       -9.78     12.27 o 
   1  13   1        2.25        5.88     12.52 o 
   2  13   1        1.13       -8.13     12.42 o 
   3  13   1       22.51       18.77     13.70 o 
   4  13   1       18.34       35.79     15.58 o 
   5  13   1       39.84       59.54     17.07 o 
  -3  14   1       11.31       22.56     16.40 o 
  -2  14   1      170.25      200.60     25.22 o 
  -1  14   1      121.14      104.16     33.55 o 
   0  14   1       40.65       43.17     15.93 o 
   1  14   1      228.45      224.28     26.31 o 
   2  14   1       62.97       36.79     16.38 o 
   3  14   1      122.46      211.79     58.20 o 
 -10   0   2      163.27      163.77     22.16 o 
  -9   0   2      299.02      262.91     25.07 o 
  -8   0   2      601.96      586.70     70.03 o 
  -7   0   2     2278.17     2189.47     62.46 o 
  -6   0   2     3398.18     3242.94     87.78 o 
  -5   0   2     4920.66     5113.13     85.15 o 
  -4   0   2     6257.40     6015.21     96.24 o 
  -3   0   2       15.86       17.95      5.30 o 
  -2   0   2    17500.96    18741.95    345.44 o 
  -1   0   2      384.76      311.61     12.11 o 
   0   0   2    22475.12    25666.95    380.08 o 
   1   0   2      421.30      297.22      7.74 o 
   2   0   2     8690.60     8967.88    137.52 o 
   3   0   2       48.60       71.24      6.42 o 
   4   0   2     4462.93     4684.31     79.42 o 
   5   0   2     4599.02     4546.58     79.78 o 
   6   0   2     1317.00     1276.40     32.03 o 
   7   0   2     3409.05     3134.44     63.52 o 
   8   0   2     1433.18     1362.75     48.75 o 
   9   0   2     1800.46     1663.90     68.80 o 
  10   0   2      618.83      597.99     38.03 o 
 -10   1   2        0.87       16.07      8.90 o 
  -9   1   2      146.94      129.53     13.74 o 
  -8   1   2      220.88      205.60     14.90 o 
  -7   1   2       58.22       53.04      8.76 o 
  -6   1   2        7.36       56.09      7.79 o 
  -5   1   2     2035.44     2088.20     28.42 o 
  -4   1   2      156.73      164.98      7.35 o 
  -3   1   2     5144.17     5526.98     61.79 o 
  -2   1   2      806.61      776.29     11.02 o 
  -1   1   2       38.23       15.49      1.94 o 
   0   1   2     1838.77     2074.80     29.96 o 
   1   1   2      947.74      990.26     13.14 o 
   2   1   2      152.98      134.97      4.66 o 
   3   1   2    10601.52    11037.91    120.45 o 
   4   1   2       68.81       69.38      5.15 o 
   5   1   2     6027.38     5997.64     71.61 o 
   6   1   2       45.86       56.08      5.94 o 
   7   1   2      567.96      543.19     15.05 o 
   8   1   2        5.10       -1.34      9.43 o 
   9   1   2       24.27       16.24      8.64 o 
  10   1   2      138.46      159.57     15.76 o 
 -10   2   2      509.64      505.37     24.66 o 
  -9   2   2        0.97        9.41      8.14 o 
  -8   2   2     1076.59     1043.31     29.65 o 
  -7   2   2       60.45       61.95      9.29 o 
  -6   2   2     2757.80     2727.85     51.26 o 
  -5   2   2       42.33       50.31      4.30 o 
  -4   2   2     3284.67     3354.19     40.99 o 
  -3   2   2      395.43      364.15      7.84 o 
  -2   2   2      289.43      249.03      8.81 o 
  -1   2   2       26.31       16.97      2.04 o 
   0   2   2     4511.11     5113.22     61.91 o 
   1   2   2     1333.80     1510.87     18.89 o 
   2   2   2    11250.22    11945.18    128.40 o 
   3   2   2     6227.71     6714.39     75.79 o 
   4   2   2     6041.38     6124.64     78.48 o 
   5   2   2     1187.00     1128.27     24.86 o 
   6   2   2     3445.03     3493.06     54.94 o 
   7   2   2      188.37      184.04     10.76 o 
   8   2   2      833.32      790.86     25.33 o 
   9   2   2       96.65      109.42     12.78 o 
  10   2   2       12.68       22.64      9.81 o 
 -10   3   2       93.42       99.10     14.80 o 
  -9   3   2      108.40      133.12     18.77 o 
  -8   3   2      230.53      218.34     15.19 o 
  -7   3   2     1459.27     1398.89     32.96 o 
  -6   3   2      886.41      896.34     23.89 o 
  -5   3   2     4433.73     4437.60     54.39 o 
  -4   3   2     1334.10     1405.00     21.09 o 
  -3   3   2     4374.72     4424.86     51.69 o 
  -2   3   2     2327.10     2392.62     29.37 o 
  -1   3   2     1470.05     1579.82     20.14 o 
   0   3   2    19754.38    23045.03    263.76 o 
   1   3   2      753.47      779.50     11.67 o 
   2   3   2      945.83     1034.77     15.63 o 
   3   3   2      591.65      570.12     11.36 o 
   4   3   2     2225.24     2217.34     30.76 o 
   5   3   2     1162.61     1099.58     19.84 o 
   6   3   2     2237.10     2219.78     34.09 o 
   7   3   2     1319.94     1295.76     24.51 o 
   8   3   2     1434.44     1449.84     36.33 o 
   9   3   2      450.00      431.90     21.81 o 
  10   3   2      597.03      650.17     27.66 o 
 -10   4   2        1.89       -4.48     10.52 o 
  -9   4   2       21.43       41.16      9.56 o 
  -8   4   2      255.42      276.92     16.95 o 
  -7   4   2       97.58      112.36     10.97 o 
  -6   4   2      876.16      940.86     24.53 o 
  -5   4   2      501.73      501.63     12.07 o 
  -4   4   2     2814.90     2753.25     36.04 o 
  -3   4   2     2034.12     2208.48     29.25 o 
  -2   4   2     4450.71     4637.45     53.52 o 
  -1   4   2      845.34      875.28     15.14 o 
   0   4   2     1255.97     1395.04     21.04 o 
   1   4   2      353.04      354.73     11.97 o 
   2   4   2       98.60      110.85      4.92 o 
   3   4   2       97.04       71.55      4.89 o 
   4   4   2      175.02      148.99      7.07 o 
   5   4   2      941.68      895.91     22.34 o 
   6   4   2       97.58      189.29     14.38 o 
   7   4   2      524.67      507.02     14.98 o 
   8   4   2      170.63      146.29     13.63 o 
   9   4   2       13.48       13.13      8.72 o 
  10   4   2        3.15        0.44      8.38 o 
 -10   5   2       64.78       88.93     13.11 o 
  -9   5   2      953.82      924.75     29.85 o 
  -8   5   2       50.45       45.82      9.53 o 
  -7   5   2     1566.80     1529.14     43.47 o 
  -6   5   2        3.04        4.82      4.62 o 
  -5   5   2     2244.59     2212.25     32.25 o 
  -4   5   2      497.94      484.06     12.59 o 
  -3   5   2     2100.70     2036.36     28.17 o 
  -2   5   2     4656.03     4777.29     55.81 o 
  -1   5   2     1933.01     1879.92     36.63 o 
   0   5   2    11837.90    12638.96    149.16 o 
   1   5   2     4123.19     4121.12     48.20 o 
   2   5   2     8008.19     8188.89     91.65 o 
   3   5   2     2438.06     2402.09     32.50 o 
   4   5   2     2266.74     2143.76     30.98 o 
   5   5   2      925.44      864.05     17.77 o 
   6   5   2      587.79      595.61     15.44 o 
   7   5   2      148.48      148.30     15.27 o 
   8   5   2      204.07      210.98     15.31 o 
   9   5   2        3.92       15.29      8.52 o 
  10   5   2       62.34       72.70     12.04 o 
  -9   6   2        2.63        9.11     11.90 o 
  -8   6   2       43.58       34.46      9.07 o 
  -7   6   2       64.38       76.82      9.83 o 
  -6   6   2      356.73      356.24     13.59 o 
  -5   6   2      247.54      250.78     10.56 o 
  -4   6   2     1429.67     1413.01     23.03 o 
  -3   6   2       44.72       44.99      4.69 o 
  -2   6   2     3324.77     3414.09     42.42 o 
  -1   6   2       58.74       60.44      5.56 o 
   0   6   2     2463.37     2484.76     35.75 o 
   1   6   2        2.51        6.42      2.59 o 
   2   6   2      238.24      219.35      7.98 o 
   3   6   2       99.32       99.87      6.05 o 
   4   6   2       24.00       27.43      4.93 o 
   5   6   2      253.27      212.79      9.52 o 
   6   6   2       50.80      124.00     10.15 o 
   7   6   2      384.07      392.96     15.65 o 
   8   6   2      135.89      149.56     13.60 o 
   9   6   2      282.62      299.01     18.98 o 
  -9   7   2      112.59      117.39     16.04 o 
  -8   7   2      120.60      118.67     15.16 o 
  -7   7   2      381.93      426.65     23.35 o 
  -6   7   2       75.22       94.20     10.48 o 
  -5   7   2     2276.25     2275.89     72.46 o 
  -4   7   2       53.25       47.97      6.62 o 
  -3   7   2     3622.25     3637.58     51.91 o 
  -2   7   2       22.27       24.83      5.83 o 
  -1   7   2     1450.16     1340.26     23.78 o 
   0   7   2        7.98       15.99      4.25 o 
   1   7   2      304.96      308.75     11.86 o 
   2   7   2      509.50      470.21     10.93 o 
   3   7   2       80.52       90.44      6.09 o 
   4   7   2      652.11      640.05     14.90 o 
   5   7   2       56.20       45.33      6.17 o 
   6   7   2      412.13      393.83     13.68 o 
   7   7   2       36.92       53.41      8.30 o 
   8   7   2      223.70      253.42     23.98 o 
   9   7   2       65.98       60.17     10.74 o 
  -9   8   2       32.73       39.08     16.93 o 
  -8   8   2      871.47      903.58     37.62 o 
  -7   8   2      128.59      103.98     14.05 o 
  -6   8   2     1711.79     1833.78     39.80 o 
  -5   8   2       28.96       29.90      6.85 o 
  -4   8   2     2935.26     2840.26     44.86 o 
  -3   8   2     1851.99     1854.38     32.29 o 
  -2   8   2     1627.93     1541.56     27.58 o 
  -1   8   2     1211.45     1094.14     29.42 o 
   0   8   2     2015.35     1988.30     32.39 o 
   1   8   2     2052.83     1978.91     34.61 o 
   2   8   2     2014.79     2025.28     37.76 o 
   3   8   2     3543.49     3666.65     53.32 o 
   4   8   2      585.21      575.79     16.39 o 
   5   8   2      771.88      794.17     22.94 o 
   6   8   2      375.47      374.22     16.80 o 
   7   8   2      202.25      191.77     14.41 o 
   8   8   2       37.98       52.20     16.05 o 
  -8   9   2        2.35        5.69     12.49 o 
  -7   9   2       10.26        7.04      9.29 o 
  -6   9   2       14.24       45.43      9.29 o 
  -5   9   2      741.68      722.61     20.42 o 
  -4   9   2       41.99       31.26      7.06 o 
  -3   9   2      457.44      433.51     14.94 o 
  -2   9   2       24.85       19.30      7.99 o 
  -1   9   2       34.84       29.82      9.13 o 
   0   9   2        1.98       -4.98      6.52 o 
   1   9   2      185.24      185.17     14.40 o 
   2   9   2      347.71      361.94     19.03 o 
   3   9   2      231.03      252.38     17.27 o 
   4   9   2       62.42       69.04     11.45 o 
   5   9   2      586.06      561.11     25.48 o 
   6   9   2        0.27       36.13     10.87 o 
   7   9   2       13.37       36.49     13.90 o 
   8   9   2       35.04       66.72     24.97 o 
  -7  10   2      114.24      101.53     27.68 o 
  -6  10   2      632.44      668.10     62.30 o 
  -5  10   2      266.14      261.05     18.81 o 
  -4  10   2     1298.27     1221.31     35.76 o 
  -3  10   2      129.58      139.34     14.16 o 
  -2  10   2     1944.16     1871.54     45.31 o 
  -1  10   2      230.43      237.25     16.78 o 
   0  10   2      673.23      681.10     28.34 o 
   1  10   2      155.18      132.06     13.60 o 
   2  10   2      337.70      366.57     20.30 o 
   3  10   2      198.29      169.57     15.71 o 
   4  10   2      586.67      558.46     25.44 o 
   5  10   2      726.86      670.50     28.17 o 
   6  10   2      173.85      161.65     27.03 o 
   7  10   2      434.51      423.98     60.76 o 
  -7  11   2      112.23      125.80     30.39 o 
  -6  11   2       10.48        4.99     12.60 o 
  -5  11   2      351.63      384.66     22.73 o 
  -4  11   2       18.17       27.92     10.51 o 
  -3  11   2      618.31      639.18     30.37 o 
  -2  11   2       86.63      105.43     13.43 o 
  -1  11   2      536.81      523.61     24.11 o 
   0  11   2      742.87      767.69     35.08 o 
   1  11   2      410.67      484.72     23.89 o 
   2  11   2      613.62      584.81     26.17 o 
   3  11   2      158.16      142.89     16.05 o 
   4  11   2      110.80      136.26     16.02 o 
   5  11   2       32.69       39.03     11.74 o 
   6  11   2       40.83       33.81     12.12 o 
   7  11   2       12.46        9.53     16.65 o 
  -6  12   2        1.31       -2.90     17.59 o 
  -5  12   2        8.30       -7.82     16.33 o 
  -4  12   2        1.35        7.87     13.61 o 
  -3  12   2        4.36       17.22     10.37 o 
  -2  12   2       33.80       48.27     16.91 o 
  -1  12   2        3.81       19.51      9.65 o 
   0  12   2       82.91       78.06     12.68 o 
   1  12   2        2.30       13.31      9.61 o 
   2  12   2      305.78      287.54     20.85 o 
   3  12   2        1.84        0.65      9.62 o 
   4  12   2      389.93      364.51     29.72 o 
   5  12   2       11.35       26.24     20.63 o 
   6  12   2      114.70      149.08     18.15 o 
  -5  13   2      107.85      129.71     29.26 o 
  -4  13   2       22.80       43.26     16.26 o 
  -3  13   2      291.34      300.12     38.75 o 
  -2  13   2       31.84       58.36     16.92 o 
  -1  13   2      321.55      318.04     41.02 o 
   0  13   2       85.49       71.93     20.59 o 
   1  13   2      188.87      215.13     24.56 o 
   2  13   2       56.61       52.57     16.09 o 
   3  13   2      193.86      154.78     22.58 o 
   4  13   2      112.54      115.99     30.87 o 
  -3  14   2       22.23       18.23     15.02 o 
  -2  14   2        1.32       -0.92     13.67 o 
  -1  14   2       37.31       15.54     31.78 o 
   0  14   2        9.83       19.35     14.69 o 
   1  14   2       12.07       -6.53     12.71 o 
   2  14   2       14.30        4.21     12.94 o 
   3  14   2        6.11        0.04     14.55 o 
 -10   1   3        6.56        5.22      8.77 o 
  -9   1   3      477.18      507.71     29.17 o 
  -8   1   3       21.94       28.40      8.53 o 
  -7   1   3     1024.97      946.75     26.18 o 
  -6   1   3       66.03       74.06      8.60 o 
  -5   1   3     4431.83     4463.87     59.70 o 
  -4   1   3      979.10      908.94     16.25 o 
  -3   1   3    12521.42    13157.07    155.66 o 
  -2   1   3     1685.58     1685.01     20.91 o 
  -1   1   3     1247.66     1350.12     17.05 o 
   0   1   3     5197.20     6010.86     65.64 o 
   1   1   3       41.52       56.86      3.13 o 
   2   1   3    14106.73    14875.34    159.08 o 
   3   1   3     4038.26     4330.38     51.52 o 
   4   1   3     6223.61     6354.08     74.18 o 
   5   1   3      522.48      530.75     15.63 o 
   6   1   3      925.93      909.08     18.76 o 
   7   1   3        5.75        0.49      4.55 o 
   8   1   3      841.36      767.09     25.05 o 
   9   1   3       12.19        9.19      8.03 o 
  10   1   3      659.18      622.10     27.25 o 
 -10   2   3       41.16       35.95     10.15 o 
  -9   2   3       41.61       34.06     10.55 o 
  -8   2   3     1048.15      951.63     28.11 o 
  -7   2   3       54.68       43.48      8.32 o 
  -6   2   3     3527.71     3420.49    105.81 o 
  -5   2   3       27.54       34.77      4.60 o 
  -4   2   3     6730.12     6937.15     78.25 o 
  -3   2   3      851.37      832.08     13.06 o 
  -2   2   3     9523.59    10200.01    109.94 o 
  -1   2   3     2222.98     2312.10     27.54 o 
   0   2   3     9312.30    10990.49    129.83 o 
   1   2   3      293.77      309.02      6.31 o 
   2   2   3    10961.19    11156.58    121.03 o 
   3   2   3     8724.78     8895.43     99.20 o 
   4   2   3     1833.79     1765.65     26.17 o 
   5   2   3     7208.19     7308.80     86.16 o 
   6   2   3       47.54       73.19      7.38 o 
   7   2   3     1193.56     1131.73     24.03 o 
   8   2   3        9.37       13.86      7.82 o 
   9   2   3      441.81      454.19     22.34 o 
  10   2   3       42.64       42.01     10.74 o 
 -10   3   3       88.32      112.87     14.06 o 
  -9   3   3      286.18      255.05     17.76 o 
  -8   3   3      210.68      224.25     18.31 o 
  -7   3   3      462.27      471.89     19.09 o 
  -6   3   3      582.33      613.12     23.26 o 
  -5   3   3      622.24      584.58     14.45 o 
  -4   3   3     1703.14     1720.61     24.31 o 
  -3   3   3       73.86       71.86      4.28 o 
  -2   3   3        2.32        3.27      2.29 o 
  -1   3   3      418.05      472.77      8.42 o 
   0   3   3     1560.51     1774.76     24.97 o 
   1   3   3     1742.36     1821.43     23.09 o 
   2   3   3      127.85      122.11      5.48 o 
   3   3   3        9.95       17.15      3.31 o 
   4   3   3      150.10      152.99      7.11 o 
   5   3   3     1378.05     1292.77     31.28 o 
   6   3   3      396.26      437.99     16.07 o 
   7   3   3      481.63      492.54     22.34 o 
   8   3   3      420.19      430.69     20.12 o 
   9   3   3       67.29       43.62     10.09 o 
  10   3   3       95.62       93.66     13.30 o 
 -10   4   3      355.03      367.41     32.82 o 
  -9   4   3       75.21       62.62     10.97 o 
  -8   4   3      862.81      832.22     32.60 o 
  -7   4   3      256.03      261.05     15.01 o 
  -6   4   3     2599.02     2381.48     44.83 o 
  -5   4   3     1554.98     1521.95     23.87 o 
  -4   4   3     3810.69     3717.43     46.11 o 
  -3   4   3     5007.97     5110.45     59.53 o 
  -2   4   3     2124.43     2019.14     26.39 o 
  -1   4   3     4864.25     5106.66     57.90 o 
   0   4   3     1685.75     1692.45     29.03 o 
   1   4   3     6215.95     6363.42     77.48 o 
   2   4   3     3417.45     3338.72     40.77 o 
   3   4   3     6807.38     6989.95     80.22 o 
   4   4   3     1968.57     1907.05     31.26 o 
   5   4   3     2771.83     2679.73     37.98 o 
   6   4   3      879.70      842.72     18.51 o 
   7   4   3      925.27      971.42     21.45 o 
   8   4   3      132.78      128.91     13.00 o 
   9   4   3      465.03      458.51     22.35 o 
  10   4   3        0.83       14.88      9.22 o 
 -10   5   3        1.52       18.86      9.55 o 
  -9   5   3       30.71       50.73     10.48 o 
  -8   5   3       12.10       22.64      8.38 o 
  -7   5   3       66.40       84.70     10.15 o 
  -6   5   3       49.14       82.03      9.78 o 
  -5   5   3     1399.43     1362.76     22.79 o 
  -4   5   3      586.21      592.78     14.81 o 
  -3   5   3     2473.88     2516.34     33.29 o 
  -2   5   3       60.30       51.37      3.88 o 
  -1   5   3     1198.34     1220.40     20.41 o 
   0   5   3      326.82      343.55     10.01 o 
   1   5   3      358.98      358.90     16.69 o 
   2   5   3     1122.11     1115.52     17.62 o 
   3   5   3       83.79       84.65      5.59 o 
   4   5   3     2290.42     2262.72     32.55 o 
   5   5   3      525.06      512.48     16.40 o 
   6   5   3      715.87      698.97     17.06 o 
   7   5   3        0.00       -5.10      4.90 o 
   8   5   3      117.44      131.83     13.15 o 
   9   5   3       28.74       21.91      8.72 o 
  -9   6   3      336.53      343.16     24.34 o 
  -8   6   3      623.17      683.38     25.35 o 
  -7   6   3      693.61      679.49     22.56 o 
  -6   6   3     1568.64     1587.34     34.73 o 
  -5   6   3     1208.28     1193.84     21.51 o 
  -4   6   3     2116.25     2099.99     30.55 o 
  -3   6   3      892.60      783.57     14.95 o 
  -2   6   3      860.19      778.65     13.90 o 
  -1   6   3      308.56      314.91     10.31 o 
   0   6   3      416.87      465.84     12.02 o 
   1   6   3     1656.37     1638.12     25.12 o 
   2   6   3       83.20       67.14      4.73 o 
   3   6   3      317.75      298.96     12.70 o 
   4   6   3      706.20      683.67     15.20 o 
   5   6   3       88.55       99.07      7.56 o 
   6   6   3     1168.28     1228.05     24.02 o 
   7   6   3      456.24      487.62     15.82 o 
   8   6   3      401.73      396.12     19.96 o 
   9   6   3      377.28      383.12     21.12 o 
  -9   7   3      292.15      294.19     26.85 o 
  -8   7   3       21.36       29.71     11.15 o 
  -7   7   3      403.60      405.27     23.01 o 
  -6   7   3       22.45       43.06     10.24 o 
  -5   7   3      310.40      340.25     13.40 o 
  -4   7   3      748.18      694.67     17.58 o 
  -3   7   3        9.68        5.70      4.79 o 
  -2   7   3     2311.01     2188.22     34.39 o 
  -1   7   3      648.10      625.59     31.96 o 
   0   7   3     1058.33     1013.16     19.67 o 
   1   7   3     3862.81     3800.31     56.65 o 
   2   7   3      329.25      309.10     10.76 o 
   3   7   3     1070.52     1048.22     29.52 o 
   4   7   3       79.57       75.08      6.63 o 
   5   7   3      627.70      603.08     15.64 o 
   6   7   3      106.71      113.14     10.49 o 
   7   7   3      366.63      375.51     26.95 o 
   8   7   3      100.27      112.22     12.48 o 
   9   7   3       13.34       18.42      9.04 o 
  -9   8   3        0.28       14.98     13.01 o 
  -8   8   3       30.19       33.04     11.75 o 
  -7   8   3       25.20       16.76      9.89 o 
  -6   8   3        2.61       25.86      9.17 o 
  -5   8   3       55.56       69.86      9.28 o 
  -4   8   3       14.58       19.93      8.11 o 
  -3   8   3      169.66      177.42     12.46 o 
  -2   8   3      405.51      388.40     13.09 o 
  -1   8   3      803.84      733.19     39.73 o 
   0   8   3      136.27      134.74      9.84 o 
   1   8   3      734.88      698.37     30.96 o 
   2   8   3       52.82       50.28      6.67 o 
   3   8   3      139.98      122.26      9.67 o 
   4   8   3      566.45      571.49     18.97 o 
   5   8   3       61.58       54.65      8.62 o 
   6   8   3      328.68      348.97     17.08 o 
   7   8   3       30.99       28.06      8.65 o 
   8   8   3       14.27       12.59     11.51 o 
  -8   9   3      486.09      575.35     36.54 o 
  -7   9   3      826.08      773.68     38.89 o 
  -6   9   3      666.38      683.48     34.81 o 
  -5   9   3     1064.43     1039.93     32.39 o 
  -4   9   3      460.43      448.58     20.33 o 
  -3   9   3      249.79      245.35     13.87 o 
  -2   9   3      197.39      210.14     12.39 o 
  -1   9   3       33.92       41.31      7.29 o 
   0   9   3       63.70       66.44      8.23 o 
   1   9   3        6.16        2.61      4.83 o 
   2   9   3      173.61      176.32     15.19 o 
   3   9   3       42.33       39.03     10.05 o 
   4   9   3      770.97      669.98     26.09 o 
   5   9   3      145.89      129.43     14.92 o 
   6   9   3     1217.38     1222.63     38.18 o 
   7   9   3      283.13      279.72     28.63 o 
   8   9   3      344.93      333.01     46.10 o 
  -7  10   3       14.37       51.52     21.12 o 
  -6  10   3        3.86       25.35     19.04 o 
  -5  10   3      109.75      104.08     17.51 o 
  -4  10   3        3.24       -1.45      8.47 o 
  -3  10   3      163.97      170.48     15.47 o 
  -2  10   3       94.72      109.64     13.02 o 
  -1  10   3       87.44      104.80     12.95 o 
   0  10   3        8.63        3.53      9.66 o 
   1  10   3      282.54      273.58     18.13 o 
   2  10   3       66.25       77.09     18.38 o 
   3  10   3       14.79       21.41      9.70 o 
   4  10   3       28.84       20.81      9.80 o 
   5  10   3       61.09       75.83     13.43 o 
   6  10   3       48.58       85.02     14.28 o 
   7  10   3        0.89       21.83     14.51 o 
  -7  11   3      116.88       97.87     29.13 o 
  -6  11   3        5.86        2.84     19.55 o 
  -5  11   3       55.97       51.81     18.85 o 
  -4  11   3        8.98       22.94     10.36 o 
  -3  11   3      200.48      183.81     17.07 o 
  -2  11   3      511.30      475.29     23.58 o 
  -1  11   3      492.04      507.63     24.51 o 
   0  11   3     1105.07     1165.75     35.67 o 
   1  11   3      649.91      681.59     31.89 o 
   2  11   3      222.75      228.85     18.65 o 
   3  11   3      709.98      702.25     28.22 o 
   4  11   3      104.58      139.62     21.05 o 
   5  11   3      157.55      156.80     17.34 o 
   6  11   3       72.95       59.69     13.92 o 
  -6  12   3      213.52      202.29     34.75 o 
  -5  12   3       21.90       45.16     19.86 o 
  -4  12   3      444.64      478.36     32.56 o 
  -3  12   3        1.44        1.36      9.52 o 
  -2  12   3      591.68      589.66     27.36 o 
  -1  12   3       74.45       91.19     17.90 o 
   0  12   3      251.91      265.58     20.97 o 
   1  12   3      215.54      228.49     24.98 o 
   2  12   3       67.74       92.07     14.12 o 
   3  12   3      171.39      182.38     17.98 o 
   4  12   3       33.83       13.28     11.20 o 
   5  12   3      210.44      238.76     21.61 o 
  -4  13   3       55.60      106.62     36.79 o 
  -3  13   3      123.22      161.75     22.91 o 
  -2  13   3       39.62       34.97     11.87 o 
  -1  13   3       14.23       18.52     10.69 o 
   0  13   3        0.06        0.86     11.20 o 
   1  13   3       24.64       25.91     11.11 o 
   2  13   3       12.03       21.02     11.70 o 
   3  13   3       40.42       48.39     12.84 o 
   4  13   3       75.12       77.82     14.27 o 
  -2  14   3      230.16      208.82     25.64 o 
  -1  14   3      354.36      395.41     56.12 o 
   0  14   3      209.05      239.26     31.03 o 
   1  14   3      348.41      383.69     32.03 o 
   2  14   3      180.33      168.38     24.41 o 
 -10   0   4     1464.92     1407.89    115.37 o 
  -9   0   4      785.77      759.45     73.31 o 
  -8   0   4     2461.25     2328.08     69.19 o 
  -7   0   4      595.35      564.58     41.93 o 
  -6   0   4     1690.21     1658.56     49.27 o 
  -5   0   4     1543.48     1501.62     54.20 o 
  -4   0   4     8050.08     8405.38    167.18 o 
  -3   0   4    12438.52    13568.56    263.18 o 
  -2   0   4     1558.78     1532.59     27.96 o 
  -1   0   4    11830.14    12647.67    190.54 o 
   0   0   4    24623.06    28434.15    422.06 o 
   1   0   4     9425.55     9989.88    152.60 o 
   2   0   4     1131.75     1224.06     25.54 o 
   3   0   4    18918.99    19382.38    294.10 o 
   4   0   4      306.86      330.36     13.88 o 
   5   0   4     1169.64     1118.99     29.08 o 
   6   0   4       93.00       84.36     10.32 o 
   7   0   4       17.26       28.57      8.42 o 
   8   0   4      330.62      393.44     52.28 o 
   9   0   4      830.05      888.80     43.48 o 
  10   0   4      127.56      122.68     20.85 o 
 -10   1   4       61.59       90.76     12.84 o 
  -9   1   4      261.88      248.13     17.44 o 
  -8   1   4       32.58       32.67      8.75 o 
  -7   1   4        7.31        7.25      6.14 o 
  -6   1   4      272.46      282.93     13.99 o 
  -5   1   4       16.12       19.81      7.83 o 
  -4   1   4     2880.23     2782.31     45.73 o 
  -3   1   4       27.22       26.77      3.15 o 
  -2   1   4    20159.35    21531.06    227.07 o 
  -1   1   4     1220.80     1242.21     16.79 o 
   0   1   4     2950.97     3425.32     39.82 o 
   1   1   4     2973.61     2954.77     35.10 o 
   2   1   4      193.28      199.35      9.25 o 
   3   1   4     1640.49     1655.45     24.02 o 
   4   1   4        0.83       -3.32      3.17 o 
   5   1   4      738.13      691.45     19.54 o 
   6   1   4      241.95      220.68     10.04 o 
   7   1   4      286.74      253.46     11.54 o 
   8   1   4        7.16        8.58      7.67 o 
   9   1   4       29.49       28.02      9.48 o 
  10   1   4      128.70      144.09     15.24 o 
 -10   2   4      242.15      255.70     19.15 o 
  -9   2   4       33.22       23.77      8.87 o 
  -8   2   4      285.86      282.37     16.97 o 
  -7   2   4       90.47       93.33     10.25 o 
  -6   2   4      463.02      467.13     17.44 o 
  -5   2   4     4351.32     4289.35     67.77 o 
  -4   2   4     3211.10     3314.17     45.63 o 
  -3   2   4    11498.33    12148.15    131.36 o 
  -2   2   4    14382.61    15135.40    161.34 o 
  -1   2   4     4406.53     4772.05     53.79 o 
   0   2   4     6605.30     7566.18     82.84 o 
   1   2   4     9496.66    10132.23    119.55 o 
   2   2   4     1830.71     1838.45     24.83 o 
   3   2   4     4838.44     5079.73     60.25 o 
   4   2   4     2534.61     2434.59     33.92 o 
   5   2   4      269.35      252.28      9.93 o 
   6   2   4      286.76      264.35     11.99 o 
   7   2   4      462.08      468.79     16.40 o 
   8   2   4       47.37       67.88      9.01 o 
   9   2   4      871.50      846.77     28.95 o 
  10   2   4        0.06       15.40      8.74 o 
 -10   3   4      237.21      277.31     20.04 o 
  -9   3   4      980.62      922.32     29.80 o 
  -8   3   4      976.35      917.04     37.74 o 
  -7   3   4     3449.64     3341.40     63.38 o 
  -6   3   4     1136.52     1039.23     35.03 o 
  -5   3   4     5252.29     5122.84    141.99 o 
  -4   3   4     1366.56     1309.68     19.90 o 
  -3   3   4      549.92      543.23     10.77 o 
  -2   3   4     2285.52     2256.44     28.50 o 
  -1   3   4     2010.06     2182.76     27.22 o 
   0   3   4      856.30      797.19     14.11 o 
   1   3   4      581.42      602.31     10.59 o 
   2   3   4     5632.65     5559.28     63.84 o 
   3   3   4      193.92      185.06      8.36 o 
   4   3   4     5605.07     5663.14     67.96 o 
   5   3   4        0.69        5.15      3.97 o 
   6   3   4     1591.03     1534.28     26.77 o 
   7   3   4      420.55      438.04     18.13 o 
   8   3   4      313.06      306.67     15.27 o 
   9   3   4      190.66      156.80     14.85 o 
  10   3   4       86.23       74.55     13.42 o 
 -10   4   4        0.06        8.61      8.38 o 
  -9   4   4        7.23       -2.39     11.50 o 
  -8   4   4      129.73       99.59     11.62 o 
  -7   4   4      206.17      211.88     14.21 o 
  -6   4   4       91.84      138.71     11.17 o 
  -5   4   4      341.65      349.06     11.83 o 
  -4   4   4       28.13       21.75      3.90 o 
  -3   4   4      967.93      870.52     15.11 o 
  -2   4   4      542.02      557.55     12.70 o 
  -1   4   4     1125.26     1147.60     16.58 o 
   0   4   4      124.19      135.17      9.97 o 
   1   4   4      906.93      906.42     14.36 o 
   2   4   4       30.44       30.58      3.58 o 
   3   4   4     2045.19     1964.81     27.97 o 
   4   4   4     1735.80     1693.81     26.37 o 
   5   4   4     1762.34     1749.94     28.25 o 
   6   4   4      349.86      324.78     12.65 o 
   7   4   4      796.72      791.23     19.31 o 
   8   4   4       52.06       58.95      8.79 o 
   9   4   4      103.78      119.93     14.21 o 
  10   4   4        1.54       10.26      8.60 o 
 -10   5   4       45.72       65.42     11.81 o 
  -9   5   4       59.06       50.45     10.37 o 
  -8   5   4       10.43        4.09      7.40 o 
  -7   5   4        7.86        6.87      6.62 o 
  -6   5   4      114.77      157.32     11.50 o 
  -5   5   4      155.31      156.26      8.88 o 
  -4   5   4     1491.05     1448.71     30.11 o 
  -3   5   4     1051.02      992.67     18.23 o 
  -2   5   4     3818.07     3889.74     46.96 o 
  -1   5   4     2804.99     2677.87     37.36 o 
   0   5   4     4478.69     4850.77     71.73 o 
   1   5   4     2888.17     2814.31     35.40 o 
   2   5   4     2733.47     2684.61     34.79 o 
   3   5   4     1940.76     1883.19     27.67 o 
   4   5   4      822.44      776.90     18.93 o 
   5   5   4      310.73      296.92     11.18 o 
   6   5   4      558.97      553.27     15.50 o 
   7   5   4       58.00       52.16      7.34 o 
   8   5   4      574.35      609.10     20.53 o 
   9   5   4       90.57      109.71     13.11 o 
  -9   6   4      190.01      214.16     20.52 o 
  -8   6   4      191.20      189.90     19.18 o 
  -7   6   4      131.28      125.02     14.61 o 
  -6   6   4     1038.03     1070.67     27.39 o 
  -5   6   4       88.00       78.22      7.50 o 
  -4   6   4     1010.99      964.40     18.07 o 
  -3   6   4       31.68       41.23      5.29 o 
  -2   6   4       42.57       57.85      5.74 o 
  -1   6   4     1793.37     1752.61     27.66 o 
   0   6   4        1.80        5.19      3.11 o 
   1   6   4      827.35      789.43     18.40 o 
   2   6   4      338.28      347.99      9.23 o 
   3   6   4     1470.03     1327.19     37.77 o 
   4   6   4       21.29       21.41      4.74 o 
   5   6   4     1680.48     1622.31     27.81 o 
   6   6   4        8.80       68.56      7.39 o 
   7   6   4      326.34      316.17     13.61 o 
   8   6   4      162.28      128.29     11.72 o 
   9   6   4       45.15       54.00     10.43 o 
  -9   7   4       21.06       33.50     11.61 o 
  -8   7   4        8.68        3.36     11.32 o 
  -7   7   4      354.18      353.20     22.02 o 
  -6   7   4        3.48        0.09      9.28 o 
  -5   7   4      651.12      679.47     31.14 o 
  -4   7   4       44.98       37.81      6.28 o 
  -3   7   4      793.88      826.31     18.67 o 
  -2   7   4      191.78      185.23     11.03 o 
  -1   7   4     1318.02     1242.86     27.07 o 
   0   7   4     1097.88     1124.92     25.49 o 
   1   7   4       29.01       23.92      7.62 o 
   2   7   4     2678.80     2629.53     72.39 o 
   3   7   4        2.22       17.18      5.66 o 
   4   7   4      917.94      804.75     22.75 o 
   5   7   4      772.42      721.07     17.29 o 
   6   7   4      934.22     1007.05     26.86 o 
   7   7   4      202.17      206.68     12.92 o 
   8   7   4      477.17      482.27     21.41 o 
   9   7   4        0.13       -1.22      8.74 o 
  -8   8   4       59.45       65.01     16.62 o 
  -7   8   4      144.72      159.66     21.24 o 
  -6   8   4      691.92      710.35     34.91 o 
  -5   8   4      310.31      308.91     18.23 o 
  -4   8   4      223.60      245.42     13.63 o 
  -3   8   4      483.62      447.55     16.65 o 
  -2   8   4      712.04      617.06     32.72 o 
  -1   8   4     1732.70     1748.92     40.10 o 
   0   8   4     5504.08     5659.17    129.88 o 
   1   8   4     2161.11     2071.23     58.11 o 
   2   8   4     2454.20     2317.97     49.09 o 
   3   8   4      627.12      644.76     19.85 o 
   4   8   4      312.78      331.90     15.58 o 
   5   8   4     1553.68     1556.64     35.41 o 
   6   8   4       68.30       79.24     10.42 o 
   7   8   4     1545.67     1522.52     37.40 o 
   8   8   4       14.21       34.45     10.69 o 
  -8   9   4        2.01       13.35     13.61 o 
  -7   9   4        4.49       -4.46     26.77 o 
  -6   9   4       26.21       87.91     16.51 o 
  -5   9   4       74.55       57.38     11.35 o 
  -4   9   4       58.19       67.67      9.44 o 
  -3   9   4        0.32        8.50      6.42 o 
  -2   9   4      534.66      540.85     18.59 o 
  -1   9   4       13.18       14.15      6.41 o 
   0   9   4       69.42       61.81      8.52 o 
   1   9   4       67.80       74.88      8.25 o 
   2   9   4      213.94      194.43     11.85 o 
   3   9   4        6.36       13.87      6.17 o 
   4   9   4      193.49      199.89     13.35 o 
   5   9   4       24.96       29.87      8.21 o 
   6   9   4      156.49      184.91     18.91 o 
   7   9   4        0.48       24.73     11.56 o 
   8   9   4       25.32       36.41     14.91 o 
  -7  10   4      324.61      369.15     46.79 o 
  -6  10   4      538.56      559.33     50.76 o 
  -5  10   4      113.85      122.21     18.53 o 
  -4  10   4      344.56      417.34     32.73 o 
  -3  10   4      155.47      157.55     17.41 o 
  -2  10   4       99.63      119.26     13.51 o 
  -1  10   4     1097.25     1097.72     47.01 o 
   0  10   4      139.53      129.77     19.23 o 
   1  10   4      978.30      899.76     51.38 o 
   2  10   4      226.67      198.15     16.86 o 
   3  10   4      672.15      636.50     26.55 o 
   4  10   4      112.83       90.81     13.66 o 
   5  10   4      900.21      875.08     32.84 o 
   6  10   4       94.49       86.97     22.85 o 
   7  10   4      348.62      406.09     34.33 o 
  -6  11   4        9.08       22.07     18.85 o 
  -5  11   4      111.18      144.51     20.68 o 
  -4  11   4       36.84       39.35     11.36 o 
  -3  11   4      496.53      514.21     25.11 o 
  -2  11   4      129.63      152.64     19.46 o 
  -1  11   4      694.56      716.29     28.17 o 
   0  11   4      371.47      371.02     27.55 o 
   1  11   4      490.00      474.88     24.53 o 
   2  11   4      368.13      315.23     36.99 o 
   3  11   4      227.53      243.89     19.54 o 
   4  11   4      302.07      343.85     23.30 o 
   5  11   4       30.14       39.81     11.76 o 
   6  11   4      266.01      321.45     23.76 o 
  -5  12   4      107.31      117.88     20.19 o 
  -4  12   4       30.47       38.50     12.32 o 
  -3  12   4      228.92      221.54     33.32 o 
  -2  12   4       11.34       22.99     11.19 o 
  -1  12   4      601.37      611.24     28.23 o 
   0  12   4        8.09        1.55      9.17 o 
   1  12   4      265.62      258.45     23.27 o 
   2  12   4        0.53        5.44      9.10 o 
   3  12   4        3.51       -8.45      9.19 o 
   4  12   4       14.76        7.91     11.11 o 
   5  12   4        0.56        6.32     11.26 o 
  -4  13   4       93.30      124.48     16.32 o 
  -3  13   4       25.30       53.64     13.22 o 
  -2  13   4      230.12      247.41     21.60 o 
  -1  13   4       19.72       36.92     15.42 o 
   0  13   4      492.02      510.82     32.83 o 
   1  13   4        5.37        9.21     10.88 o 
   2  13   4      291.35      242.98     21.20 o 
   3  13   4        1.22        2.69     10.25 o 
   4  13   4      100.58      136.11     17.91 o 
  -2  14   4        3.13        0.89     16.58 o 
  -1  14   4        6.93        8.80     18.19 o 
   0  14   4        3.53       -2.76     14.54 o 
   1  14   4        1.95        4.01     13.05 o 
   2  14   4        0.27       -6.70     13.35 o 
 -10   1   5      707.02      743.60     29.35 o 
  -9   1   5      269.58      303.25     23.17 o 
  -8   1   5      372.45      346.26     21.64 o 
  -7   1   5       63.59       51.42      9.02 o 
  -6   1   5       31.69       50.26      8.40 o 
  -5   1   5       42.84       36.53      6.49 o 
  -4   1   5     2520.12     2534.10     43.14 o 
  -3   1   5     2342.28     2493.77     31.03 o 
  -2   1   5     5986.69     6177.09     76.26 o 
  -1   1   5     1106.87     1061.98     15.77 o 
   0   1   5      102.39       91.60      4.49 o 
   1   1   5        5.81       14.25      3.10 o 
   2   1   5     5448.91     5515.06     63.77 o 
   3   1   5      679.61      660.52     13.32 o 
   4   1   5     3144.18     3049.01     43.66 o 
   5   1   5      393.59      356.92     20.08 o 
   6   1   5      297.88      342.72     14.56 o 
   7   1   5        4.10        5.43      5.26 o 
   8   1   5     1033.29     1002.16     23.21 o 
   9   1   5       28.23       23.08     10.31 o 
  10   1   5     1101.57     1199.57     36.64 o 
 -10   2   5      206.13      206.06     17.77 o 
  -9   2   5      599.52      561.95     24.20 o 
  -8   2   5       57.32       49.22      9.89 o 
  -7   2   5      751.47      703.51     22.68 o 
  -6   2   5       41.70       68.09      8.49 o 
  -5   2   5      116.65      110.16      9.57 o 
  -4   2   5      240.45      230.64     12.13 o 
  -3   2   5     1605.56     1683.40     28.11 o 
  -2   2   5      587.98      567.62     10.49 o 
  -1   2   5     1935.26     1929.91     24.86 o 
   0   2   5      691.16      761.86     13.27 o 
   1   2   5     1071.01     1054.62     16.27 o 
   2   2   5     9888.95    10122.94    111.82 o 
   3   2   5     4827.34     4970.77     59.76 o 
   4   2   5      856.25      820.34     17.15 o 
   5   2   5     2365.88     2309.90     34.54 o 
   6   2   5       31.64       41.74      6.56 o 
   7   2   5     1225.69     1126.24     23.72 o 
   8   2   5       21.30       28.55      7.41 o 
   9   2   5      665.27      743.53     27.51 o 
  10   2   5       17.23       17.08      9.53 o 
 -10   3   5       50.55       43.85     11.13 o 
  -9   3   5      367.26      369.73     24.14 o 
  -8   3   5        1.73        8.42      7.46 o 
  -7   3   5      771.67      776.45     23.90 o 
  -6   3   5      308.73      349.81     15.80 o 
  -5   3   5      228.41      227.83     13.88 o 
  -4   3   5     1829.84     1869.66     26.08 o 
  -3   3   5      476.31      480.54     10.19 o 
  -2   3   5     1386.73     1349.00     19.36 o 
  -1   3   5      599.44      646.96     14.23 o 
   0   3   5     3174.28     3181.77     48.88 o 
   1   3   5     2750.02     2834.51     35.23 o 
   2   3   5     5271.53     5185.12     60.58 o 
   3   3   5      690.60      714.49     15.32 o 
   4   3   5     1351.41     1256.78     23.56 o 
   5   3   5       59.23       66.91      6.29 o 
   6   3   5      175.13      190.99     15.36 o 
   7   3   5      387.06      403.00     15.89 o 
   8   3   5       23.59       24.07      6.67 o 
   9   3   5       31.04       24.26      9.32 o 
  10   3   5       20.51       22.61      9.58 o 
 -10   4   5      152.28      136.47     15.17 o 
  -9   4   5      330.13      345.00     24.59 o 
  -8   4   5      111.84      111.38     12.39 o 
  -7   4   5      865.63      896.30     30.98 o 
  -6   4   5      369.97      362.79     27.51 o 
  -5   4   5     2381.82     2293.12     42.52 o 
  -4   4   5     1092.86     1018.59     28.49 o 
  -3   4   5     5143.31     5135.36     60.51 o 
  -2   4   5     1749.48     1649.66     23.10 o 
  -1   4   5     5168.62     5110.62     69.73 o 
   0   4   5     1600.52     1696.08     26.25 o 
   1   4   5     3470.08     3294.11     40.39 o 
   2   4   5     1026.16      905.49     15.54 o 
   3   4   5     3061.71     2994.35     39.39 o 
   4   4   5        1.31       -1.31      3.61 o 
   5   4   5     2020.81     1976.38     31.22 o 
   6   4   5      147.43      148.41     10.15 o 
   7   4   5      876.14      909.09     21.25 o 
   8   4   5       37.45       41.93      7.54 o 
   9   4   5      520.62      562.87     24.69 o 
  -9   5   5       11.19       15.14     13.73 o 
  -8   5   5      131.81      123.54     12.86 o 
  -7   5   5       20.87       14.58      7.49 o 
  -6   5   5       79.13       99.53     10.05 o 
  -5   5   5      185.53      148.82     10.61 o 
  -4   5   5      489.46      462.38     15.27 o 
  -3   5   5        1.08       -0.36      3.13 o 
  -2   5   5        0.86        0.26      2.81 o 
  -1   5   5      817.14      808.01     15.71 o 
   0   5   5       72.14       68.30      4.43 o 
   1   5   5      143.16      136.78      6.62 o 
   2   5   5       37.11       44.56      4.20 o 
   3   5   5       56.63       59.60      5.28 o 
   4   5   5      385.62      342.27     11.53 o 
   5   5   5       11.92       16.95      6.79 o 
   6   5   5      410.97      495.44     17.48 o 
   7   5   5      295.47      286.13     13.23 o 
   8   5   5      101.51      102.69     11.11 o 
   9   5   5       46.09       36.23     13.75 o 
  -9   6   5       76.11       80.74     14.61 o 
  -8   6   5      907.88      875.22     33.14 o 
  -7   6   5       85.14      117.73     18.79 o 
  -6   6   5     1233.93     1169.68     34.78 o 
  -5   6   5     1014.73     1066.65     31.69 o 
  -4   6   5      672.43      656.60     16.40 o 
  -3   6   5     3423.53     3326.52     47.75 o 
  -2   6   5     1172.72     1217.16     26.09 o 
  -1   6   5    10496.77    10669.39    170.75 o 
   0   6   5       33.30       67.56      8.19 o 
   1   6   5    13334.72    13402.42    183.13 o 
   2   6   5      454.25      433.15     12.07 o 
   3   6   5     4551.36     4622.43     70.92 o 
   4   6   5        0.48        0.74      4.04 o 
   5   6   5     1193.21     1152.22     22.64 o 
   6   6   5        1.91        7.39      5.41 o 
   7   6   5      205.28      218.32     13.16 o 
   8   6   5       20.73       18.30      8.10 o 
   9   6   5       80.23       95.48     14.76 o 
  -9   7   5       75.45      115.98     23.43 o 
  -8   7   5      259.07      246.46     26.11 o 
  -7   7   5      441.26      399.77     32.98 o 
  -6   7   5      979.45     1152.87     44.84 o 
  -5   7   5      894.98      891.77     33.15 o 
  -4   7   5     1480.37     1467.04     31.44 o 
  -3   7   5      212.81      216.79     11.92 o 
  -2   7   5     4526.29     4463.50     69.99 o 
  -1   7   5      284.48      279.45     13.04 o 
   0   7   5     6393.64     6451.40    174.07 o 
   1   7   5      961.24      920.38     27.47 o 
   2   7   5     1171.08     1108.04     25.59 o 
   3   7   5       20.67       18.06      6.15 o 
   4   7   5      368.66      342.59     15.80 o 
   5   7   5      394.52      386.49     23.74 o 
   6   7   5      641.22      645.30     22.61 o 
   7   7   5      255.09      276.77     17.00 o 
   8   7   5      152.90      167.84     17.91 o 
  -8   8   5        1.95       30.66     17.47 o 
  -7   8   5      104.07      131.31     20.50 o 
  -6   8   5        3.52       -9.40     22.42 o 
  -5   8   5      441.74      374.69     20.37 o 
  -4   8   5      140.95      138.31     11.31 o 
  -3   8   5      569.29      536.95     18.21 o 
  -2   8   5      884.76      809.50     22.14 o 
  -1   8   5      502.61      515.39     33.56 o 
   0   8   5      409.63      397.69     16.36 o 
   1   8   5      307.78      325.74     13.87 o 
   2   8   5       36.83       28.71      6.56 o 
   3   8   5        4.77       10.83      6.13 o 
   4   8   5       88.01       93.36     10.27 o 
   5   8   5        2.86       -4.16      6.39 o 
   6   8   5       30.80       35.95      9.07 o 
   7   8   5       87.10      130.26     29.98 o 
   8   8   5       20.87       25.57     11.62 o 
  -8   9   5      165.62      181.73     43.98 o 
  -7   9   5      651.16      765.47     40.76 o 
  -6   9   5      485.75      477.55     31.69 o 
  -5   9   5      544.42      622.24     45.27 o 
  -4   9   5      179.15      176.33     13.16 o 
  -3   9   5        1.78       -2.41      5.98 o 
  -2   9   5      573.58      612.98     25.27 o 
  -1   9   5       13.08       22.94      7.08 o 
   0   9   5     2595.17     2621.40     48.98 o 
   1   9   5        2.86        4.04      5.15 o 
   2   9   5     1483.01     1425.41     31.98 o 
   3   9   5       75.43       95.36     10.47 o 
   4   9   5      943.60      949.36     29.13 o 
   5   9   5       98.48       78.62     10.62 o 
   6   9   5      855.97      882.32     27.77 o 
   7   9   5       11.20       16.14     11.30 o 
  -7  10   5       28.27       29.31     16.68 o 
  -6  10   5      126.16      136.07     20.75 o 
  -5  10   5      426.72      458.51     25.55 o 
  -4  10   5      234.43      226.42     15.19 o 
  -3  10   5      600.02      614.10     26.29 o 
  -2  10   5      423.18      366.46     17.06 o 
  -1  10   5      409.03      417.03     21.95 o 
   0  10   5       30.92       38.34      9.99 o 
   1  10   5       54.66       65.13     11.36 o 
   2  10   5      182.17      184.05     18.66 o 
   3  10   5        1.59        6.74      9.08 o 
   4  10   5      188.14      178.70     18.02 o 
   5  10   5       38.15       58.38     18.74 o 
   6  10   5      219.50      235.21     24.66 o 
   7  10   5        9.23       40.98     13.19 o 
  -6  11   5      215.12      321.79     43.32 o 
  -5  11   5        1.57        7.14     26.14 o 
  -4  11   5      213.36      214.28     38.94 o 
  -3  11   5        9.58       17.52     10.61 o 
  -2  11   5      429.70      420.96     22.97 o 
  -1  11   5      207.22      209.88     18.09 o 
   0  11   5      419.54      439.09     36.57 o 
   1  11   5      574.34      598.02     27.71 o 
   2  11   5      109.55      122.81     15.12 o 
   3  11   5       73.21       75.02     13.33 o 
   4  11   5       22.58       18.64     11.20 o 
   5  11   5        0.30       -6.14      9.96 o 
   6  11   5       97.83      122.73     34.52 o 
  -5  12   5       47.69       70.48     17.48 o 
  -4  12   5       26.73       36.79     20.62 o 
  -3  12   5      197.55      194.85     18.68 o 
  -2  12   5        0.42        4.83      9.23 o 
  -1  12   5      704.69      715.33     29.73 o 
   0  12   5        0.25       -1.96      9.71 o 
   1  12   5      980.56      968.35     50.51 o 
   2  12   5        0.90      -10.30      9.47 o 
   3  12   5      604.82      570.95     29.30 o 
   4  12   5       14.42       12.03     10.76 o 
   5  12   5      229.10      272.53     23.40 o 
  -4  13   5       85.20      119.72     29.61 o 
  -3  13   5       15.37       23.80     11.49 o 
  -2  13   5       17.38       15.65     12.31 o 
  -1  13   5       31.58       41.94     15.47 o 
   0  13   5        2.80        8.02     10.35 o 
   1  13   5        5.88        9.22     10.86 o 
   2  13   5        3.45       12.65     11.49 o 
   3  13   5        2.02        3.40     10.56 o 
  -1  14   5       46.64       58.16     16.85 o 
   0  14   5      132.54      179.40     19.82 o 
   1  14   5       21.90       25.31     17.78 o 
 -10   0   6      533.85      531.12     58.20 o 
  -9   0   6      324.27      297.24     27.54 o 
  -8   0   6      567.53      594.49     52.75 o 
  -7   0   6      275.83      274.43     22.49 o 
  -6   0   6      419.07      415.08     24.00 o 
  -5   0   6       13.28       33.46      9.45 o 
  -4   0   6     1009.28     1008.84     69.30 o 
  -3   0   6    12014.28    12259.82    188.55 o 
  -2   0   6     1353.50     1286.75     26.50 o 
  -1   0   6    19898.46    20823.45    389.02 o 
   0   0   6     1469.21     1543.13     31.24 o 
   1   0   6    22153.31    22792.49    412.61 o 
   2   0   6      899.04      935.95     22.77 o 
   3   0   6    18732.97    18294.34    280.15 o 
   4   0   6        0.72        3.29      6.14 o 
   5   0   6     3097.72     2838.86     92.28 o 
   6   0   6       32.60       49.42      9.01 o 
   7   0   6      432.63      447.85     21.92 o 
   8   0   6      446.80      467.37     28.95 o 
   9   0   6      242.18      255.06     53.57 o 
  10   0   6      370.81      417.30     33.57 o 
 -10   1   6        4.83       -0.03      8.62 o 
  -9   1   6        4.41       18.56      9.23 o 
  -8   1   6      159.92      133.10     13.16 o 
  -7   1   6        7.25       11.36      8.75 o 
  -6   1   6      263.06      259.62     14.20 o 
  -5   1   6     1429.60     1332.31     29.23 o 
  -4   1   6     1275.68     1292.30     27.11 o 
  -3   1   6     1410.85     1282.59     18.84 o 
  -2   1   6      874.10      911.12     14.80 o 
  -1   1   6      340.76      375.08      8.72 o 
   0   1   6       29.50       27.28      3.50 o 
   1   1   6     1466.11     1483.07     23.32 o 
   2   1   6     1131.05     1105.71     20.16 o 
   3   1   6      315.36      250.50     11.52 o 
   4   1   6      406.01      411.45     14.02 o 
   5   1   6     1949.88     1808.34     33.55 o 
   6   1   6      156.35      257.46     11.45 o 
   7   1   6      841.10      821.92     20.22 o 
   8   1   6      187.04      178.48     11.76 o 
   9   1   6      189.30      182.24     16.24 o 
  10   1   6       10.83       22.08      9.05 o 
 -10   2   6        4.70        1.39      8.61 o 
  -9   2   6      659.28      610.48     28.22 o 
  -8   2   6       11.16        8.77      8.12 o 
  -7   2   6     2296.84     2304.28     46.77 o 
  -6   2   6        1.98       10.30      6.37 o 
  -5   2   6     5070.11     5154.76     80.14 o 
  -4   2   6     1044.75     1055.11     19.68 o 
  -3   2   6     7172.34     7494.71     84.31 o 
  -2   2   6     7042.99     7376.29     82.50 o 
  -1   2   6     3812.49     3935.28     51.50 o 
   0   2   6      594.18      591.94     11.40 o 
   1   2   6     1257.11     1280.72     30.07 o 
   2   2   6     1060.53     1040.28     17.29 o 
   3   2   6     2593.94     2554.60     35.02 o 
   4   2   6      834.98      813.22     16.81 o 
   5   2   6     2895.88     2932.14     41.95 o 
   6   2   6     1000.42      988.19     21.26 o 
   7   2   6     1501.74     1523.91     28.98 o 
   8   2   6      272.24      258.69     13.56 o 
   9   2   6      677.93      653.23     41.95 o 
 -10   3   6       54.54       50.39     11.53 o 
  -9   3   6      380.26      412.43     28.84 o 
  -8   3   6      270.38      283.41     17.48 o 
  -7   3   6       84.33       93.86     10.86 o 
  -6   3   6      394.81      389.65     16.79 o 
  -5   3   6      113.35      110.44      9.59 o 
  -4   3   6     1138.99     1095.54     25.33 o 
  -3   3   6      117.10      122.59      6.29 o 
  -2   3   6     6012.77     5999.71     68.71 o 
  -1   3   6       51.95       56.66      3.94 o 
   0   3   6     9107.98     9327.44    114.86 o 
   1   3   6       49.51       45.25      3.77 o 
   2   3   6    10509.34    10390.73    115.69 o 
   3   3   6       17.01       20.14      3.92 o 
   4   3   6     5476.06     5314.01     90.44 o 
   5   3   6      374.18      329.54     16.29 o 
   6   3   6     1779.52     1739.82     33.15 o 
   7   3   6      735.53      721.60     20.91 o 
   8   3   6      213.47      199.49     12.24 o 
   9   3   6      172.48      172.95     15.66 o 
  -9   4   6       44.55       61.55     10.86 o 
  -8   4   6      100.73       90.66     14.74 o 
  -7   4   6       30.54       41.50      8.47 o 
  -6   4   6      278.39      288.01     25.00 o 
  -5   4   6      107.77      102.94      9.49 o 
  -4   4   6     2991.79     2979.83     44.88 o 
  -3   4   6       50.43       66.47      5.12 o 
  -2   4   6     2336.09     2328.43     30.86 o 
  -1   4   6       52.80       52.01      5.09 o 
   0   4   6      303.04      282.20      8.93 o 
   1   4   6      741.84      722.23     15.45 o 
   2   4   6      442.29      402.72     11.73 o 
   3   4   6      390.78      416.19     11.21 o 
   4   4   6     1241.37     1107.22     20.63 o 
   5   4   6      111.58      100.82      7.68 o 
   6   4   6      246.74      222.83     11.08 o 
   7   4   6      173.44      217.14     12.95 o 
   8   4   6       26.09       34.38      7.59 o 
   9   4   6        1.18        3.95      9.49 o 
  -9   5   6       19.86       32.69     11.51 o 
  -8   5   6      742.23      729.03     30.65 o 
  -7   5   6        3.11        9.93      6.95 o 
  -6   5   6     1615.37     1556.77     62.55 o 
  -5   5   6        1.00       -0.90      5.33 o 
  -4   5   6     2402.39     2282.79     36.11 o 
  -3   5   6      129.80      123.10      6.53 o 
  -2   5   6     1860.33     1796.32     27.41 o 
  -1   5   6      289.90      299.03     11.55 o 
   0   5   6      473.35      436.33     11.14 o 
   1   5   6       12.86       14.68      3.73 o 
   2   5   6      129.82      111.31      6.81 o 
   3   5   6       61.80       66.28      5.59 o 
   4   5   6      518.86      539.87     13.83 o 
   5   5   6      306.66      296.17     11.74 o 
   6   5   6      678.98      663.37     17.71 o 
   7   5   6       58.94       70.77      8.34 o 
   8   5   6      586.98      637.20     22.97 o 
   9   5   6        2.53       19.33     10.92 o 
  -9   6   6       64.71       40.40     15.63 o 
  -8   6   6       65.40       87.13     18.28 o 
  -7   6   6       23.64       19.78     11.72 o 
  -6   6   6      130.85      137.61     25.89 o 
  -5   6   6       26.50       16.91     10.90 o 
  -4   6   6        3.94       -0.05      6.10 o 
  -3   6   6      951.22      938.74     31.40 o 
  -2   6   6      784.94      809.40     23.86 o 
  -1   6   6     3717.04     3657.84     67.95 o 
   0   6   6      267.89      263.74     12.60 o 
   1   6   6     2255.17     2224.29     41.45 o 
   2   6   6      163.64      158.87     10.29 o 
   3   6   6      870.03      883.68     19.73 o 
   4   6   6       15.52       11.81      6.07 o 
   5   6   6      268.07      251.40     19.22 o 
   6   6   6        3.62       13.22      6.47 o 
   7   6   6       34.24       35.89      7.96 o 
   8   6   6        9.61       11.41      7.37 o 
   9   6   6        7.15        6.84      9.58 o 
  -9   7   6       29.91       28.86     14.89 o 
  -8   7   6      113.44      136.48     21.41 o 
  -7   7   6        5.81       24.92     27.49 o 
  -6   7   6      295.42      342.70     26.77 o 
  -5   7   6      334.79      365.42     25.84 o 
  -4   7   6      270.99      266.34     16.52 o 
  -3   7   6      320.66      292.84     18.94 o 
  -2   7   6      800.88      683.70     23.91 o 
  -1   7   6       42.56       44.50      7.57 o 
   0   7   6     1524.17     1579.49     33.28 o 
   1   7   6      354.13      327.85     18.59 o 
   2   7   6      312.11      282.31     25.38 o 
   3   7   6        0.26        3.02      5.65 o 
   4   7   6      101.53       97.39     11.97 o 
   5   7   6       68.03       56.81      9.16 o 
   6   7   6      110.11      142.13     13.29 o 
   7   7   6        7.70        5.25      8.08 o 
   8   7   6       72.00       89.69     12.31 o 
  -8   8   6       12.52       30.71     15.24 o 
  -7   8   6     1799.14     1894.54     64.79 o 
  -6   8   6        1.85       -7.46     11.21 o 
  -5   8   6     1939.05     2005.80     63.12 o 
  -4   8   6        0.39        9.17      8.01 o 
  -3   8   6      564.52      528.54     18.63 o 
  -2   8   6       14.29       19.49      7.56 o 
  -1   8   6     1000.16      875.93     32.62 o 
   0   8   6       13.14        4.64      6.27 o 
   1   8   6      326.66      339.72     14.82 o 
   2   8   6        0.15        0.42      5.38 o 
   3   8   6       85.04       88.41     14.62 o 
   4   8   6       10.46        3.95      6.77 o 
   5   8   6      765.38      728.65     42.37 o 
   6   8   6      161.54      169.62     24.46 o 
   7   8   6      618.16      618.91     36.99 o 
   8   8   6        4.25       -2.61      9.56 o 
  -7   9   6       17.16       16.45     13.58 o 
  -6   9   6        0.03       62.48     15.98 o 
  -5   9   6       76.63       83.24     16.31 o 
  -4   9   6       17.91       25.39      9.53 o 
  -3   9   6       76.16       67.23      9.54 o 
  -2   9   6       68.40       63.83     10.67 o 
  -1   9   6      116.98      108.03     10.79 o 
   0   9   6       37.32       56.26      9.11 o 
   1   9   6       98.87      109.54      9.82 o 
   2   9   6      121.49      121.02     11.09 o 
   3   9   6      124.86      110.20     13.72 o 
   4   9   6        0.35       -1.58      6.63 o 
   5   9   6      151.34      150.56     15.03 o 
   6   9   6        1.36       12.32      8.72 o 
   7   9   6       11.13       16.86     10.07 o 
  -7  10   6      187.63      248.10     34.02 o 
  -6  10   6       27.66       56.16     16.00 o 
  -5  10   6      435.59      454.60     31.31 o 
  -4  10   6        5.03        4.09      8.90 o 
  -3  10   6      614.11      635.03     37.01 o 
  -2  10   6       35.44       39.54      9.89 o 
  -1  10   6      907.82      882.16     26.12 o 
   0  10   6      133.31      126.83     19.19 o 
   1  10   6     1543.19     1455.78     41.21 o 
   2  10   6      110.90      101.12     10.79 o 
   3  10   6      940.64      859.85     31.97 o 
   4  10   6       16.63        0.41     10.45 o 
   5  10   6      308.08      370.62     25.00 o 
   6  10   6        4.47        8.20     11.00 o 
  -6  11   6      221.28      258.23     40.61 o 
  -5  11   6       13.79       22.07     21.00 o 
  -4  11   6      421.18      408.28     29.86 o 
  -3  11   6        0.12        1.72      8.96 o 
  -2  11   6      448.61      452.55     23.98 o 
  -1  11   6        8.91       10.31      9.91 o 
   0  11   6      119.42      175.66     17.39 o 
   1  11   6       59.12       61.98     12.97 o 
   2  11   6       21.68       29.97     10.85 o 
   3  11   6       90.84       78.72     14.31 o 
   4  11   6       83.04       97.02     26.24 o 
   5  11   6        9.27        8.87     10.86 o 
   6  11   6      104.47      112.41     16.95 o 
  -5  12   6       38.75       19.99     19.49 o 
  -4  12   6       66.53       52.16     16.52 o 
  -3  12   6      124.91      165.68     28.08 o 
  -2  12   6       73.98       74.62     13.84 o 
  -1  12   6      277.43      265.96     22.93 o 
   0  12   6       81.32       79.18     13.98 o 
   1  12   6      337.41      272.02     21.49 o 
   2  12   6       11.47        8.07     10.29 o 
   3  12   6      157.25      156.12     18.48 o 
   4  12   6      104.25      118.59     17.23 o 
  -3  13   6        4.50       15.68     11.24 o 
  -2  13   6      288.16      296.83     35.70 o 
  -1  13   6       16.62       11.03     11.50 o 
   0  13   6      468.81      578.88     56.52 o 
   1  13   6       11.74       -5.77      9.91 o 
   2  13   6      330.44      366.39     25.91 o 
   3  13   6        3.97       14.36     11.10 o 
 -10   1   7      404.19      364.09     22.70 o 
  -9   1   7       49.90       38.04     10.13 o 
  -8   1   7     1475.35     1473.88     37.34 o 
  -7   1   7       11.90       14.46      8.78 o 
  -6   1   7     2374.11     2351.14     45.82 o 
  -5   1   7        0.21        8.00      5.87 o 
  -4   1   7     3852.90     3784.63     64.51 o 
  -3   1   7      331.83      306.06      8.30 o 
  -2   1   7     5312.85     5334.96     62.21 o 
  -1   1   7     1374.93     1487.83     21.93 o 
   0   1   7     3077.92     3244.40     40.95 o 
   1   1   7     1859.31     1878.93     28.83 o 
   2   1   7      554.90      518.34     18.81 o 
   3   1   7     1454.95     1362.26     22.56 o 
   4   1   7      465.93      403.43     12.14 o 
   5   1   7      666.48      675.72     16.52 o 
   6   1   7     1140.21     1076.98     29.01 o 
   7   1   7      269.56      253.79     12.64 o 
   8   1   7      359.44      376.11     15.95 o 
   9   1   7       58.25       42.48     10.55 o 
 -10   2   7      337.72      379.86     26.32 o 
  -9   2   7      651.90      662.02     26.55 o 
  -8   2   7       21.38       27.22      9.24 o 
  -7   2   7     1751.71     1743.81     43.73 o 
  -6   2   7      171.88      217.23     17.26 o 
  -5   2   7     3879.60     3880.23     64.23 o 
  -4   2   7      623.02      617.31     25.62 o 
  -3   2   7     3926.62     3933.38     48.00 o 
  -2   2   7     1963.56     1890.85     30.08 o 
  -1   2   7     2174.36     2079.89     28.24 o 
   0   2   7     2009.68     2044.88     28.32 o 
   1   2   7     2604.45     2541.77     33.74 o 
   2   2   7     1579.72     1548.58     23.58 o 
   3   2   7      664.25      649.79     14.37 o 
   4   2   7      256.00      257.27     10.11 o 
   5   2   7      106.76      108.24      8.00 o 
   6   2   7      217.71      194.26     10.68 o 
   7   2   7       31.40       55.49      9.02 o 
   8   2   7      157.90      178.43     11.96 o 
   9   2   7        1.04       11.22      7.33 o 
  -9   3   7        0.75       -0.43      8.33 o 
  -8   3   7       76.97       74.01     11.18 o 
  -7   3   7       72.68       84.08     10.95 o 
  -6   3   7      373.25      476.45     18.82 o 
  -5   3   7      120.36      124.08     10.47 o 
  -4   3   7       77.92       62.31      7.54 o 
  -3   3   7       14.10       16.49      3.65 o 
  -2   3   7       67.05       59.85      4.72 o 
  -1   3   7       83.85       93.61      5.12 o 
   0   3   7      460.21      432.57     11.46 o 
   1   3   7      337.13      268.71     12.46 o 
   2   3   7     1140.60     1092.50     18.56 o 
   3   3   7      104.60       99.69      6.61 o 
   4   3   7     1375.76     1270.70     22.93 o 
   5   3   7      358.75      310.23     11.96 o 
   6   3   7      345.18      366.06     13.94 o 
   7   3   7      306.52      328.67     14.07 o 
   8   3   7      110.68      102.58      9.87 o 
   9   3   7       71.16       64.79     10.46 o 
  -9   4   7      595.18      627.29     26.22 o 
  -8   4   7       26.02       24.79      9.34 o 
  -7   4   7     1903.01     1882.20     41.76 o 
  -6   4   7        1.76       20.49      7.37 o 
  -5   4   7     3013.51     3064.91     54.02 o 
  -4   4   7      223.20      251.85     10.28 o 
  -3   4   7     3337.76     3299.31     45.08 o 
  -2   4   7      715.86      749.64     13.99 o 
  -1   4   7     2990.00     2918.44     47.09 o 
   0   4   7        1.79        1.75      3.20 o 
   1   4   7     1756.03     1678.78     28.38 o 
   2   4   7      210.21      178.14      9.01 o 
   3   4   7     2575.89     2437.22     37.46 o 
   4   4   7      684.61      653.12     15.45 o 
   5   4   7     2602.75     2530.27     38.41 o 
   6   4   7      807.15      779.91     19.18 o 
   7   4   7     1130.47     1144.47     25.07 o 
   8   4   7      189.03      170.90     12.15 o 
   9   4   7      298.64      324.22     19.75 o 
  -9   5   7       29.68       30.18     15.36 o 
  -8   5   7       32.24       46.21     15.54 o 
  -7   5   7        4.94       12.70     11.59 o 
  -6   5   7       53.61       82.23     15.47 o 
  -5   5   7        7.21       11.86      9.67 o 
  -4   5   7      643.31      568.62     17.16 o 
  -3   5   7       62.86       81.96      6.52 o 
  -2   5   7     2031.11     2000.42     35.40 o 
  -1   5   7      331.31      339.26     11.04 o 
   0   5   7      390.30      385.63     11.21 o 
   1   5   7      668.71      643.77     15.37 o 
   2   5   7      198.46      193.18      8.95 o 
   3   5   7      116.52       76.71      7.03 o 
   4   5   7      156.08      157.64     12.25 o 
   5   5   7       37.28       48.01      7.25 o 
   7   5   7       15.80       26.20      7.85 o 
   8   5   7       17.90       23.88      7.85 o 
   9   5   7        0.09       11.35      8.62 o 
  -9   6   7       72.20      106.99     20.10 o 
  -8   6   7        3.37       13.53     13.17 o 
  -7   6   7      108.30      144.84     23.08 o 
  -6   6   7       12.96       50.48     18.98 o 
  -5   6   7      248.01      255.62     40.36 o 
  -4   6   7       24.84       29.05      8.04 o 
  -3   6   7     1703.26     1578.00     32.34 o 
  -2   6   7        1.54       14.89      5.52 o 
  -1   6   7     5119.45     4959.00     77.05 o 
   0   6   7       14.27        9.27      5.69 o 
   1   6   7     4496.79     4283.72     98.11 o 
   2   6   7      155.01      155.76     10.92 o 
   3   6   7     3435.51     3325.14     57.73 o 
   4   6   7        5.85       11.38      6.44 o 
   5   6   7     2009.53     2024.43     37.51 o 
   6   6   7      211.79      220.87     13.20 o 
   7   6   7      678.20      709.77     22.16 o 
   8   6   7      207.03      208.14     14.61 o 
  -8   7   7      329.19      318.96     30.22 o 
  -7   7   7        1.65       12.42     14.76 o 
  -6   7   7      456.26      449.37     30.95 o 
  -5   7   7        6.97       -8.59     13.84 o 
  -4   7   7      317.76      337.61     22.67 o 
  -3   7   7      217.74      233.33     16.46 o 
  -2   7   7      625.04      613.48     19.37 o 
  -1   7   7        6.25       10.66      6.22 o 
   0   7   7      731.23      808.12     23.04 o 
   1   7   7      318.88      297.78     15.08 o 
   2   7   7      929.63      924.40     24.51 o 
   3   7   7      174.69      190.13     12.66 o 
   4   7   7     1519.57     1457.60     45.79 o 
   5   7   7      343.87      377.58     19.46 o 
   6   7   7      685.50      689.98     24.67 o 
   7   7   7      371.14      363.22     20.39 o 
   8   7   7      187.65      198.56     16.71 o 
  -8   8   7        9.04       24.21     23.49 o 
  -7   8   7      202.32      255.24     36.51 o 
  -6   8   7       34.28       38.94     14.38 o 
  -5   8   7      521.35      497.30     42.47 o 
  -4   8   7      120.57      120.34     13.77 o 
  -3   8   7      118.95      124.76     11.08 o 
  -2   8   7       96.22       90.68     16.84 o 
  -1   8   7       30.23       20.77      7.04 o 
   0   8   7       19.88        5.23      6.85 o 
   1   8   7        1.48       -0.40      7.40 o 
   2   8   7       93.40       95.50      9.79 o 
   3   8   7       54.91       45.46      8.51 o 
   4   8   7      262.49      285.97     16.51 o 
   5   8   7       92.32       98.01     12.08 o 
   6   8   7       48.17       63.20     10.99 o 
   7   8   7      192.96      233.48     17.47 o 
  -7   9   7        3.72        8.16     12.93 o 
  -6   9   7      250.71      269.80     26.84 o 
  -5   9   7       39.54       46.87     15.03 o 
  -4   9   7      532.96      563.94     40.99 o 
  -3   9   7       24.46       20.52      7.78 o 
  -2   9   7      725.79      640.57     51.67 o 
  -1   9   7      198.46      206.40     14.07 o 
   0   9   7      967.87     1029.20     27.98 o 
   1   9   7      145.85      166.37     14.84 o 
   2   9   7     1505.93     1467.16     48.42 o 
   3   9   7       10.04        8.10      7.59 o 
   4   9   7     1172.65     1179.07     37.71 o 
   5   9   7      104.50      102.02     15.01 o 
   6   9   7      310.30      315.07     19.09 o 
   7   9   7      150.61      149.40     15.06 o 
  -6  10   7       58.93       71.27     18.18 o 
  -5  10   7        0.64       -7.95     23.17 o 
  -4  10   7      290.44      288.98     20.70 o 
  -3  10   7       17.53       13.92      8.38 o 
  -2  10   7      416.20      407.77     25.57 o 
  -1  10   7       77.55       66.44     10.40 o 
   0  10   7       25.20       35.42      8.77 o 
   1  10   7       36.81       46.07      8.41 o 
   2  10   7       22.84       16.90      7.90 o 
   3  10   7       24.04       25.84      8.61 o 
   4  10   7      127.43      144.90     13.76 o 
   5  10   7      269.29      264.48     22.49 o 
   6  10   7       72.29       86.61     22.93 o 
  -6  11   7      273.91      375.71     48.18 o 
  -5  11   7        2.49       28.00     21.12 o 
  -4  11   7      453.27      439.80     31.22 o 
  -3  11   7       70.78       61.96     16.77 o 
  -2  11   7       99.97      102.91     14.48 o 
  -1  11   7       45.93       35.65     15.13 o 
   0  11   7       51.27       51.10     12.30 o 
   1  11   7      144.60      146.25     33.55 o 
   2  11   7      163.87      151.97     17.49 o 
   3  11   7      429.58      373.94     25.04 o 
   4  11   7       88.47       89.75     18.58 o 
   5  11   7       96.89      130.90     17.69 o 
  -4  12   7       47.54       56.29     22.99 o 
  -3  12   7      462.82      442.28     45.76 o 
  -2  12   7      127.42      139.22     16.74 o 
  -1  12   7      753.36      736.40     31.30 o 
   0  12   7       28.14       27.15     12.01 o 
   1  12   7      612.14      650.32     40.73 o 
   2  12   7       19.98       15.63     12.04 o 
   3  12   7      221.47      243.70     37.27 o 
   4  12   7        7.72       12.90     11.85 o 
  -2  13   7       42.84       42.41     16.73 o 
  -1  13   7       16.72       25.40     11.91 o 
   0  13   7        4.41       21.40     11.38 o 
   1  13   7        1.06       -1.64     22.61 o 
   2  13   7        7.79        7.07     22.45 o 
  -9   0   8      227.70      204.06     35.19 o 
  -8   0   8      218.37      206.00     55.30 o 
  -7   0   8     1456.41     1448.74     50.17 o 
  -6   0   8       95.75      123.09     16.70 o 
  -5   0   8     2763.46     2777.80     71.20 o 
  -4   0   8      594.51      598.54     25.58 o 
  -3   0   8     1766.79     1592.98     33.74 o 
  -2   0   8      530.64      529.93     16.51 o 
  -1   0   8     8888.75     8934.76    142.09 o 
   0   0   8        3.84       11.03      5.48 o 
   1   0   8     8554.08     9129.24    176.31 o 
   2   0   8      546.45      563.62     18.29 o 
   3   0   8      507.71      434.69     23.25 o 
   4   0   8      291.33      300.38     15.71 o 
   5   0   8     1856.10     1809.76     43.21 o 
   6   0   8      236.23      256.28     17.31 o 
   7   0   8     2357.60     2262.15     54.58 o 
   8   0   8      697.81      727.11     29.87 o 
   9   0   8      202.37      223.13     20.06 o 
  -9   1   8        0.28        1.39      8.16 o 
  -8   1   8      265.82      243.44     17.14 o 
  -7   1   8       21.62       32.80      9.39 o 
  -6   1   8      141.91      194.04     13.42 o 
  -5   1   8       10.44       12.12      6.45 o 
  -4   1   8      345.31      375.24     14.82 o 
  -3   1   8        6.73        7.10      3.93 o 
  -2   1   8     2611.69     2634.29     34.87 o 
  -1   1   8        2.16       11.51      3.46 o 
   0   1   8       16.78       17.23      3.79 o 
   1   1   8      718.74      692.75     15.32 o 
   2   1   8      576.99      542.72     15.94 o 
   3   1   8      139.42      132.70      7.54 o 
   4   1   8      828.85      834.52     18.03 o 
   5   1   8      220.26      226.95     10.83 o 
   6   1   8      852.25      932.25     21.38 o 
   7   1   8        2.20        3.23      5.94 o 
   8   1   8       77.21       77.10      9.15 o 
   9   1   8        4.83        6.04      7.10 o 
  -9   2   8      512.60      533.75     38.21 o 
  -8   2   8       29.76       31.11      9.32 o 
  -7   2   8     2067.00     2041.90     44.27 o 
  -6   2   8       15.79       27.34      7.76 o 
  -5   2   8     1475.99     1455.49     32.47 o 
  -4   2   8      137.88      136.38     10.20 o 
  -3   2   8      381.43      352.23     10.19 o 
  -2   2   8     1228.02     1191.22     20.62 o 
  -1   2   8      648.92      623.09     13.65 o 
   0   2   8     3833.46     4091.35     50.91 o 
   1   2   8      592.99      558.28     12.49 o 
   2   2   8     1527.42     1442.83     23.13 o 
   3   2   8     1010.55      926.89     25.46 o 
   4   2   8     1640.27     1598.67     37.41 o 
   5   2   8     2182.34     2036.96     33.33 o 
   6   2   8      874.26      837.63     23.02 o 
   7   2   8     1097.48     1079.40     24.62 o 
   8   2   8       35.31       40.47      7.77 o 
   9   2   8      106.80      131.82     12.79 o 
  -9   3   8       35.97       19.74     10.29 o 
  -8   3   8      351.67      344.47     23.89 o 
  -7   3   8     1002.56     1007.67     29.15 o 
  -6   3   8      908.59      928.41     26.25 o 
  -5   3   8     1882.79     1828.73     88.31 o 
  -4   3   8     1495.33     1476.30     31.06 o 
  -3   3   8      192.24      182.60      7.60 o 
  -2   3   8     1462.29     1409.42     21.86 o 
  -1   3   8      101.90       96.83      5.64 o 
   0   3   8     1028.18      974.76     16.80 o 
   1   3   8       32.07       38.67      4.37 o 
   2   3   8      285.80      260.05      9.09 o 
   3   3   8       23.29       24.89      4.78 o 
   4   3   8      708.96      663.45     16.04 o 
   5   3   8      305.46      303.52     12.36 o 
   6   3   8      579.85      558.33     18.31 o 
   7   3   8      920.49      940.83     31.71 o 
   8   3   8      156.69      162.18     11.93 o 
   9   3   8      318.75      341.91     20.19 o 
  -9   4   8        7.59        7.36     10.31 o 
  -8   4   8        6.69       11.66      9.94 o 
  -7   4   8      168.39      196.60     17.48 o 
  -6   4   8       12.44       58.33      9.12 o 
  -5   4   8      929.26      952.40     30.19 o 
  -4   4   8       68.05       64.23      9.46 o 
  -3   4   8     1049.55      977.84     19.87 o 
  -2   4   8      549.20      516.67     13.65 o 
  -1   4   8     1308.21     1284.25     23.95 o 
   0   4   8       11.92       14.10      4.67 o 
   1   4   8     1455.29     1434.58     26.19 o 
   2   4   8      142.28      124.41      7.86 o 
   3   4   8      101.87      105.37      8.20 o 
   4   4   8      293.45      296.44     12.66 o 
   5   4   8      340.79      346.70     14.38 o 
   6   4   8      167.06      140.77     11.03 o 
   7   4   8      162.29      178.37     12.70 o 
   8   4   8        4.72        2.14      6.71 o 
   9   4   8       24.05       28.46      9.45 o 
  -9   5   8       72.14       71.66     18.23 o 
  -8   5   8      954.57      823.13     42.47 o 
  -7   5   8      313.69      334.02     28.45 o 
  -6   5   8     1608.07     1558.69     54.53 o 
  -5   5   8      177.20      169.18     20.10 o 
  -4   5   8     1357.89     1292.98     45.14 o 
  -3   5   8       68.06       56.78      7.28 o 
  -2   5   8     1516.07     1433.17     33.91 o 
  -1   5   8     2064.38     1977.44     38.56 o 
   0   5   8     1775.61     1749.90     38.05 o 
   1   5   8     3272.11     3171.04     47.41 o 
   2   5   8     1953.09     1900.31     35.78 o 
   3   5   8     2181.82     2058.03     35.20 o 
   4   5   8     1406.75     1359.30     32.69 o 
   5   5   8      844.94      863.08     22.27 o 
   6   5   8      625.58      621.05     20.01 o 
   7   5   8      161.11      176.44     13.03 o 
   8   5   8      149.99      166.72     14.00 o 
  -8   6   8        0.07        0.16     12.35 o 
  -7   6   8       53.13       55.46     15.41 o 
  -6   6   8      227.27      267.20     25.43 o 
  -5   6   8      370.37      331.16     42.53 o 
  -4   6   8      302.31      334.96     54.07 o 
  -3   6   8     1219.86     1228.96     28.22 o 
  -2   6   8       10.83        1.54      5.57 o 
  -1   6   8     1316.56     1219.51     28.49 o 
   0   6   8       26.01       43.12      7.88 o 
   1   6   8      341.60      326.10     15.54 o 
   2   6   8      193.14      191.69     13.36 o 
   3   6   8       68.45       74.04      9.27 o 
   4   6   8        2.25        2.10      6.07 o 
   5   6   8       20.47       18.60      7.77 o 
   6   6   8        9.64       16.05      8.19 o 
   7   6   8        0.93       28.06      9.69 o 
   8   6   8      217.95      216.02     17.42 o 
  -8   7   8       90.70       97.56     19.98 o 
  -7   7   8       24.86        7.09     22.07 o 
  -6   7   8      468.22      550.83     66.53 o 
  -5   7   8        9.40        1.68     11.96 o 
  -4   7   8     1603.89     1677.06     56.07 o 
  -3   7   8      180.89      174.21     11.97 o 
  -2   7   8     1963.55     1807.90     37.46 o 
  -1   7   8      834.61      735.78     22.04 o 
   0   7   8      353.15      358.28     27.00 o 
   1   7   8      154.07      165.87     12.62 o 
   2   7   8       29.32       34.92      7.57 o 
   3   7   8      194.32      202.47     13.76 o 
   4   7   8        4.26       -0.33      6.97 o 
   5   7   8      519.25      505.73     36.25 o 
   6   7   8        4.60        5.09      8.39 o 
   7   7   8      145.59      135.72     14.52 o 
  -7   8   8      613.65      664.39     54.74 o 
  -6   8   8        2.42       -0.05     12.21 o 
  -5   8   8      894.27      933.53     62.24 o 
  -4   8   8        2.96       -4.02      7.94 o 
  -3   8   8     1925.56     1824.56     38.87 o 
  -2   8   8       42.78       33.48      9.18 o 
  -1   8   8      993.58      869.45     45.95 o 
   0   8   8     1257.35     1282.64     31.60 o 
   1   8   8      577.37      570.93     24.87 o 
   2   8   8     1756.96     1665.92     40.54 o 
   3   8   8     1853.10     1847.57     40.62 o 
   4   8   8     1097.52     1162.37     31.76 o 
   5   8   8      503.76      491.77     21.73 o 
   6   8   8      341.61      351.81     20.14 o 
   7   8   8        1.94       -4.46     10.20 o 
  -7   9   8        0.23       17.96     14.28 o 
  -6   9   8        3.15       17.84     14.21 o 
  -5   9   8        0.19       10.81     13.13 o 
  -4   9   8       50.99       76.72     12.88 o 
  -3   9   8       38.30       33.79      8.63 o 
  -2   9   8      808.10      773.07     32.45 o 
  -1   9   8        0.11       -4.43      6.88 o 
   0   9   8      238.78      239.94     15.57 o 
   1   9   8        0.99        0.26      5.75 o 
   2   9   8        8.13        8.88      7.30 o 
   3   9   8        8.25       14.81      7.53 o 
   4   9   8       14.50       19.11      8.19 o 
   5   9   8      117.93      134.60     14.11 o 
   6   9   8       57.57       86.67     14.72 o 
  -6  10   8       29.54       49.78     25.10 o 
  -5  10   8      716.97      721.75     39.69 o 
  -4  10   8      189.29      219.05     19.08 o 
  -3  10   8      991.17      967.04     97.78 o 
  -2  10   8       25.83       22.46      8.62 o 
  -1  10   8      437.86      420.43     20.05 o 
   0  10   8        2.88       12.20      8.23 o 
   1  10   8      550.84      575.25     23.72 o 
   2  10   8      275.13      268.61     16.53 o 
   3  10   8      548.10      560.82     22.76 o 
   4  10   8      261.83      275.65     18.30 o 
   5  10   8      165.55      179.40     15.89 o 
   6  10   8      107.53      134.08     18.77 o 
  -5  11   8       10.10       31.69     13.97 o 
  -4  11   8      225.73      271.66     26.80 o 
  -3  11   8       40.41       31.27     11.08 o 
  -2  11   8      333.18      337.37     21.57 o 
  -1  11   8      216.84      236.04     20.36 o 
   0  11   8      269.63      280.12     21.88 o 
   1  11   8      368.67      334.85     23.48 o 
   2  11   8      113.13      131.43     17.41 o 
   3  11   8      386.93      380.44     25.55 o 
   4  11   8       38.82       16.43     11.88 o 
   5  11   8      107.88      106.45     16.94 o 
  -4  12   8       25.84       72.20     25.03 o 
  -3  12   8       11.11       26.27     13.57 o 
  -2  12   8       24.36       44.86     12.43 o 
  -1  12   8        1.09       20.85     13.25 o 
   0  12   8        3.46        3.28     10.21 o 
   1  12   8        7.28        8.28     10.92 o 
   2  12   8        1.37        0.30     10.16 o 
   3  12   8       96.07       66.71     20.91 o 
  -1  13   8        2.84       16.41     11.33 o 
   0  13   8       98.07      118.78     34.43 o 
   1  13   8        5.33        8.91     11.26 o 
  -9   1   9       21.43       35.46     10.49 o 
  -8   1   9      320.38      286.08     18.69 o 
  -7   1   9       11.33       14.24      8.27 o 
  -6   1   9     2180.45     2137.42     44.26 o 
  -5   1   9       82.55       87.32      9.87 o 
  -4   1   9      981.72     1018.70     25.71 o 
  -3   1   9      304.07      297.69     11.03 o 
  -2   1   9     1230.89     1173.13     20.01 o 
  -1   1   9     4471.62     4702.23     57.66 o 
   0   1   9     6554.98     6830.83     80.52 o 
   1   1   9     4487.99     4528.82     68.49 o 
   2   1   9     1157.15     1015.25     26.91 o 
   3   1   9     1181.74     1113.84     26.17 o 
   4   1   9      207.09      208.34     10.06 o 
   5   1   9     1506.39     1510.60     27.83 o 
   6   1   9      581.80      547.03     24.10 o 
   7   1   9     1177.35     1091.03     25.82 o 
   8   1   9       63.36       68.20      9.07 o 
   9   1   9      264.17      292.79     16.16 o 
  -9   2   9       49.92       47.78     11.24 o 
  -8   2   9       28.99       40.30     10.24 o 
  -7   2   9      302.25      319.05     25.39 o 
  -6   2   9       23.78       75.01     10.27 o 
  -5   2   9      704.49      713.74     21.84 o 
  -4   2   9      153.94      142.83     10.67 o 
  -3   2   9      713.61      662.05     16.16 o 
  -2   2   9      134.26      134.63      7.31 o 
  -1   2   9     3254.05     3230.77     42.38 o 
   0   2   9      497.92      507.48     12.67 o 
   1   2   9     3133.78     3193.86     42.56 o 
   2   2   9     2739.60     2799.70     38.80 o 
   3   2   9      742.61      708.95     18.69 o 
   4   2   9     1002.35      951.42     20.10 o 
   5   2   9      499.47      472.23     15.48 o 
   6   2   9      888.40      861.98     21.02 o 
   7   2   9        0.44        9.76      6.00 o 
   8   2   9      491.70      490.01     18.59 o 
  -9   3   9       96.01      113.57     15.98 o 
  -8   3   9      237.09      239.23     20.54 o 
  -7   3   9      554.55      583.22     23.51 o 
  -6   3   9      444.71      513.22     20.49 o 
  -5   3   9      210.64      183.73     12.90 o 
  -4   3   9      278.37      249.14     22.50 o 
  -3   3   9      437.17      407.79     14.90 o 
  -2   3   9        7.11        2.71      4.12 o 
  -1   3   9     1132.45     1076.67     23.93 o 
   0   3   9        2.66        1.32      6.55 o 
   1   3   9       64.12       70.88      8.69 o 
   2   3   9        7.85       12.41      4.83 o 
   3   3   9        2.09        0.83      4.36 o 
   4   3   9       64.89       74.85      8.00 o 
   5   3   9      104.07      114.86      9.84 o 
   6   3   9       28.43       98.39      9.96 o 
   7   3   9        1.16       -0.39      7.35 o 
   8   3   9      150.41      163.44     13.18 o 
  -9   4   9      458.16      462.06     43.13 o 
  -8   4   9        1.98       10.56     13.65 o 
  -7   4   9     1267.46     1209.01     38.50 o 
  -6   4   9       88.36       97.14     13.32 o 
  -5   4   9     1474.54     1447.14     39.61 o 
  -4   4   9      342.94      396.26     24.38 o 
  -3   4   9     1790.57     1820.91     35.81 o 
  -2   4   9      853.34      794.35     18.14 o 
  -1   4   9     2553.83     2512.93     43.74 o 
   0   4   9     2217.76     2227.46     36.09 o 
   1   4   9     2321.32     2252.26     36.98 o 
   2   4   9     2591.63     2495.66     39.98 o 
   3   4   9     1554.85     1563.15     47.96 o 
   4   4   9     1249.63     1301.27     27.22 o 
   5   4   9      799.98      789.45     21.24 o 
   6   4   9      513.35      527.34     18.69 o 
   7   4   9      271.02      252.01     15.01 o 
   8   4   9      311.28      309.09     17.15 o 
  -8   5   9        0.87        2.82     19.83 o 
  -7   5   9       15.35       16.80     13.53 o 
  -6   5   9      108.88      171.16     22.36 o 
  -5   5   9       37.48       13.11     21.82 o 
  -4   5   9      615.40      541.37     30.44 o 
  -3   5   9      151.66      124.69     12.34 o 
  -2   5   9     1366.21     1260.23     32.07 o 
  -1   5   9      513.12      468.25     17.25 o 
   0   5   9      508.40      519.36     18.33 o 
   1   5   9      157.81      131.91     11.10 o 
   2   5   9        9.55        6.33      6.10 o 
   3   5   9      152.90      149.52      9.63 o 
   4   5   9       32.00       31.23      6.65 o 
   5   5   9       39.53       39.23      7.36 o 
   6   5   9        8.33       15.27      6.57 o 
   7   5   9      261.35      284.04     19.87 o 
   8   5   9        7.46        9.37      7.30 o 
  -8   6   9      222.09      226.21     27.42 o 
  -7   6   9      575.58      603.95     37.92 o 
  -6   6   9      250.09      280.09     26.92 o 
  -5   6   9      888.99      855.03     49.85 o 
  -4   6   9      550.81      589.99     33.11 o 
  -3   6   9      956.17      907.97     29.09 o 
  -2   6   9     2326.84     2276.09     78.75 o 
  -1   6   9      217.63      221.93     13.40 o 
   0   6   9     1435.71     1475.58     39.43 o 
   1   6   9       72.07       79.56     10.07 o 
   2   6   9      113.14       93.26     10.02 o 
   3   6   9       74.92       70.17      9.45 o 
   4   6   9       84.88       86.60     10.97 o 
   5   6   9       15.77       15.72      8.07 o 
   6   6   9       59.16       66.11     11.31 o 
   7   6   9      121.07      154.11     15.17 o 
  -8   7   9      317.94      346.36     32.66 o 
  -7   7   9       14.63       18.79     13.95 o 
  -6   7   9       26.45       14.65     13.20 o 
  -5   7   9      394.51      382.28     29.31 o 
  -4   7   9       38.04       27.07     12.77 o 
  -3   7   9      559.93      555.32     23.90 o 
  -2   7   9       20.68       28.33     13.46 o 
  -1   7   9      668.71      651.55     21.56 o 
   0   7   9       16.07       14.25      7.12 o 
   1   7   9     1339.67     1329.57     37.42 o 
   2   7   9      207.09      203.28     13.74 o 
   3   7   9      599.09      634.79     22.50 o 
   4   7   9      545.79      543.73     21.99 o 
   5   7   9        5.84       -2.30      7.48 o 
   6   7   9       54.01       53.44     10.76 o 
   7   7   9        5.59        9.95      8.71 o 
  -7   8   9       11.60       20.01     13.91 o 
  -6   8   9       11.97       50.34     20.46 o 
  -5   8   9       80.08      107.74     21.09 o 
  -4   8   9        0.57       -0.51     17.22 o 
  -3   8   9       84.94       73.98     15.26 o 
  -2   8   9      255.75      256.45     17.16 o 
  -1   8   9        2.16       -6.30      6.50 o 
   0   8   9      277.56      285.20     16.45 o 
   1   8   9       36.50       25.36      8.98 o 
   2   8   9       58.96       67.66      9.93 o 
   3   8   9      151.26      145.54     13.11 o 
   4   8   9       15.01       28.96      9.10 o 
   5   8   9      112.89      120.66     13.67 o 
   6   8   9        1.40        8.09      8.97 o 
   7   8   9       75.06       74.10     14.79 o 
  -6   9   9      312.92      291.61     29.55 o 
  -5   9   9      525.19      532.90     35.47 o 
  -4   9   9     1044.55     1041.31     45.63 o 
  -3   9   9      280.31      259.31     23.68 o 
  -2   9   9      845.89      839.76     29.68 o 
  -1   9   9       13.66        6.09      7.61 o 
   0   9   9       37.40       49.50      9.76 o 
   1   9   9       70.25       70.96      9.78 o 
   2   9   9      118.20      150.30     13.05 o 
   3   9   9      431.26      404.01     19.76 o 
   4   9   9      132.95      136.84     20.52 o 
   5   9   9      188.64      199.61     16.47 o 
   6   9   9        5.54       -4.11      8.34 o 
  -6  10   9       29.65       79.56     31.72 o 
  -5  10   9        6.60       -0.04     11.87 o 
  -4  10   9       35.09       43.06     14.67 o 
  -3  10   9        0.91      -10.71      8.28 o 
  -2  10   9      159.89      142.99     13.43 o 
  -1  10   9       21.12       31.50      9.59 o 
   0  10   9       98.67      103.09     20.66 o 
   1  10   9        5.53        4.36      7.40 o 
   2  10   9       17.07       29.92      9.13 o 
   3  10   9        8.25        8.97      8.13 o 
   4  10   9        4.42       16.27      9.05 o 
   5  10   9        8.80       14.03      9.61 o 
  -4  11   9       23.97       26.00     13.64 o 
  -3  11   9      109.94      100.35     15.05 o 
  -2  11   9       30.45       29.67     13.40 o 
  -1  11   9      268.54      258.37     17.89 o 
   0  11   9       71.78       93.04     12.52 o 
   1  11   9      536.03      540.84     22.60 o 
   2  11   9      231.85      235.46     22.34 o 
   3  11   9      279.26      265.84     42.23 o 
   4  11   9      257.97      257.02     25.63 o 
  -3  12   9      189.09      229.61     35.79 o 
  -2  12   9       63.91       55.78     13.62 o 
  -1  12   9       98.08       99.81     15.53 o 
   0  12   9       53.72       51.12     13.15 o 
   1  12   9       40.92       23.90     12.19 o 
   2  12   9       55.49       66.73     14.75 o 
  -9   0  10      301.00      362.57     31.37 o 
  -8   0  10      248.58      276.08     26.88 o 
  -7   0  10     3413.09     3258.84     88.41 o 
  -6   0  10      915.67      809.36     53.03 o 
  -5   0  10     4664.71     4745.77    110.26 o 
  -4   0  10     1180.64     1187.08     81.22 o 
  -3   0  10     1266.33     1207.47     38.87 o 
  -2   0  10     3373.52     3100.82    118.43 o 
  -1   0  10     2096.56     1892.48     57.92 o 
   0   0  10    10096.88    10704.40    172.15 o 
   1   0  10      453.86      432.36     30.27 o 
   2   0  10     3737.32     3704.37     72.87 o 
   3   0  10      325.51      313.85     16.42 o 
   4   0  10      824.81      754.11     25.30 o 
   5   0  10       10.57        7.07      7.56 o 
   6   0  10     1132.10     1104.80     34.92 o 
   7   0  10       45.44       31.85     10.82 o 
   8   0  10      336.64      280.65     21.63 o 
  -9   1  10       43.54       34.22     11.10 o 
  -8   1  10      178.48      193.56     17.86 o 
  -7   1  10       10.27       37.94      9.42 o 
  -6   1  10       30.52       66.98     10.08 o 
  -5   1  10      756.05      751.15     22.97 o 
  -4   1  10      200.33      175.05     12.17 o 
  -3   1  10     1295.47     1200.45     30.35 o 
  -2   1  10       34.74       28.85      4.93 o 
  -1   1  10     1782.73     1814.44     27.99 o 
   0   1  10      991.22     1005.80     21.81 o 
   1   1  10     2091.75     2025.41     51.90 o 
   2   1  10      153.87      159.67      9.13 o 
   3   1  10       46.73       51.78      6.31 o 
   4   1  10       84.33       90.89      8.00 o 
   5   1  10       75.91       72.83      7.55 o 
   6   1  10        0.40        1.05      5.61 o 
   7   1  10       33.86       55.93      8.26 o 
   8   1  10       77.28       90.36      9.83 o 
  -9   2  10       32.33       43.83     14.76 o 
  -8   2  10       64.64       67.26     11.89 o 
  -7   2  10       59.00       36.62     11.45 o 
  -6   2  10      113.85      184.83     14.34 o 
  -5   2  10      201.70      220.58     18.27 o 
  -4   2  10      610.72      606.15     27.03 o 
  -3   2  10      203.38      241.79     12.56 o 
  -2   2  10     3146.19     3049.31     52.00 o 
  -1   2  10     1032.59     1064.81     22.64 o 
   0   2  10     2776.29     2837.01     44.83 o 
   1   2  10     2136.61     2068.08     38.62 o 
   2   2  10      570.59      522.12     15.26 o 
   3   2  10      311.04      286.83     12.31 o 
   4   2  10      375.62      399.96     14.91 o 
   5   2  10        0.71        6.71      5.73 o 
   6   2  10      221.81      230.92     13.97 o 
   7   2  10       20.49       21.01      7.35 o 
   8   2  10      129.08      133.39     17.03 o 
  -9   3  10      146.89      167.26     28.67 o 
  -8   3  10      607.63      629.20     30.89 o 
  -7   3  10      344.89      321.60     21.89 o 
  -6   3  10     1308.74     1304.23     47.45 o 
  -5   3  10     1012.51      968.47     31.89 o 
  -4   3  10      976.09      969.74     38.78 o 
  -3   3  10      815.24      859.42     27.07 o 
  -2   3  10      495.70      482.76     20.37 o 
  -1   3  10      339.67      378.78     14.78 o 
   0   3  10      106.83       99.05      7.73 o 
   1   3  10     1442.99     1445.61     27.95 o 
   2   3  10      359.45      322.60     14.46 o 
   3   3  10     2017.14     1999.07     35.88 o 
   4   3  10      299.40      290.62     13.53 o 
   5   3  10     1114.73     1097.89     26.33 o 
   6   3  10       40.68       62.37     14.88 o 
   7   3  10      316.33      304.26     17.99 o 
   8   3  10        3.27       -2.03      7.12 o 
  -8   4  10      181.84      186.32     25.07 o 
  -7   4  10        0.70      -10.53     11.92 o 
  -6   4  10       10.34       20.29     13.98 o 
  -5   4  10        0.21        6.61     10.90 o 
  -4   4  10      634.75      674.60     30.06 o 
  -3   4  10       44.93       45.78      7.74 o 
  -2   4  10      345.12      358.88     12.74 o 
  -1   4  10      141.33      134.92      9.04 o 
   0   4  10      235.99      229.30     10.47 o 
   1   4  10      552.57      502.65     15.29 o 
   2   4  10        4.24        0.97      4.37 o 
   3   4  10      163.70      157.21     10.01 o 
   4   4  10      417.52      405.30     15.49 o 
   5   4  10      113.91      123.29     12.05 o 
   6   4  10      319.57      338.21     16.12 o 
   7   4  10      142.83      146.60     13.92 o 
   8   4  10       53.48       60.32     11.20 o 
  -8   5  10      103.72      100.02     36.07 o 
  -7   5  10       47.12       35.76     23.87 o 
  -6   5  10       56.67       49.36     23.87 o 
  -5   5  10      168.14      164.40     20.77 o 
  -4   5  10       82.04      102.90     17.27 o 
  -3   5  10     1102.14     1109.84     36.95 o 
  -2   5  10      479.65      464.00     19.26 o 
  -1   5  10     2649.24     2507.51     47.23 o 
   0   5  10     1813.38     1751.86     37.43 o 
   1   5  10     2065.71     2044.74     42.13 o 
   2   5  10     1733.39     1751.99     37.44 o 
   3   5  10      809.87      760.88     23.68 o 
   4   5  10      432.76      433.59     24.60 o 
   5   5  10      269.96      265.77     25.28 o 
   6   5  10       49.36       45.62      9.84 o 
   7   5  10      389.96      404.07     21.89 o 
  -8   6  10        3.01       31.44     24.25 o 
  -7   6  10      236.65      242.92     27.40 o 
  -6   6  10      111.22      103.80     23.99 o 
  -5   6  10      253.76      282.56     26.18 o 
  -4   6  10      174.84      180.04     21.53 o 
  -3   6  10      239.70      213.18     16.54 o 
  -2   6  10        6.04       -2.58      6.41 o 
  -1   6  10       64.06       67.94      9.26 o 
   0   6  10      103.20       98.85     10.79 o 
   1   6  10       17.30       12.36      7.38 o 
   2   6  10      602.82      606.56     21.22 o 
   3   6  10        1.07       -6.53      6.18 o 
   4   6  10      163.82      171.11     14.24 o 
   5   6  10       88.09       76.41     11.64 o 
   6   6  10       96.33       94.24     12.36 o 
   7   6  10       19.15       35.15     10.06 o 
  -7   7  10       63.12      107.61     20.94 o 
  -6   7  10       31.63       34.67     15.62 o 
  -5   7  10       48.13       62.47     16.30 o 
  -4   7  10      424.94      384.83     28.94 o 
  -3   7  10        1.80        7.43     10.63 o 
  -2   7  10      130.40      136.59     20.15 o 
  -1   7  10       90.04       64.76     14.28 o 
   0   7  10        1.41        1.14      6.86 o 
   1   7  10       11.49        7.95      8.43 o 
   2   7  10       81.35       76.08     10.24 o 
   3   7  10      225.18      233.81     16.26 o 
   4   7  10       22.96       35.74      9.45 o 
   5   7  10      334.92      323.21     19.51 o 
   6   7  10       19.88       41.66     10.39 o 
   7   7  10      208.60      234.21     27.39 o 
  -7   8  10        2.09       14.35     27.34 o 
  -6   8  10       41.93       43.95     16.89 o 
  -5   8  10        6.34       10.53     12.57 o 
  -4   8  10      327.81      299.99     27.21 o 
  -3   8  10      438.39      478.30     24.46 o 
  -2   8  10      388.46      389.89     20.76 o 
  -1   8  10      556.68      600.24     30.67 o 
   0   8  10       97.29      125.40     12.49 o 
   1   8  10      988.38      949.58     38.59 o 
   2   8  10      586.10      578.56     26.97 o 
   3   8  10      933.69      921.02     50.82 o 
   4   8  10      634.22      657.62     25.37 o 
   5   8  10      120.83      146.02     18.44 o 
   6   8  10      174.58      163.02     15.55 o 
  -6   9  10       21.55       35.27     15.25 o 
  -5   9  10       14.16        6.94     13.90 o 
  -4   9  10       32.98       64.62     19.08 o 
  -3   9  10       47.73       57.81     12.72 o 
  -2   9  10       10.88       17.54      8.46 o 
  -1   9  10      132.53      133.13     16.98 o 
   0   9  10        3.76        0.55      7.44 o 
   1   9  10       30.89       24.68      8.34 o 
   2   9  10       37.83       17.86      8.30 o 
   3   9  10       47.79       48.03     10.33 o 
   4   9  10        1.23       -0.58      8.75 o 
   5   9  10       33.80       20.74      9.22 o 
  -5  10  10      123.16      136.13     22.29 o 
  -4  10  10      148.76      171.06     23.47 o 
  -3  10  10      265.50      234.10     20.06 o 
  -2  10  10      140.30      127.80     14.75 o 
  -1  10  10      198.14      197.13     16.18 o 
   0  10  10      325.33      363.71     20.41 o 
   1  10  10       35.02       46.07      9.74 o 
   2  10  10      540.74      470.15     21.64 o 
   3  10  10       65.71       51.12     10.74 o 
   4  10  10      372.30      362.17     21.48 o 
  -4  11  10       39.55       34.03     14.68 o 
  -3  11  10       34.31       38.72     13.44 o 
  -2  11  10       44.35       44.95     11.95 o 
  -1  11  10       55.29       85.46     12.46 o 
   0  11  10       73.29       74.21     14.50 o 
   1  11  10       50.75       58.94     13.76 o 
   2  11  10      114.69      118.45     13.34 o 
   3  11  10       19.70       20.69      9.45 o 
  -1  12  10       25.27       18.75     11.32 o 
   0  12  10      178.32      197.66     20.38 o 
   1  12  10        1.07       -2.46     11.01 o 
  -8   1  11       23.82       22.65      9.38 o 
  -7   1  11      513.07      540.67     28.13 o 
  -6   1  11       60.10       61.53     10.11 o 
  -5   1  11     1089.08     1087.27     28.77 o 
  -4   1  11        6.89       14.35      6.76 o 
  -3   1  11      828.53      825.62     22.51 o 
  -2   1  11       13.20       18.07      4.92 o 
  -1   1  11     1163.62     1168.17     21.62 o 
   0   1  11      179.23      184.67      9.40 o 
   1   1  11      985.68     1001.97     21.55 o 
   2   1  11      106.05      114.13      8.76 o 
   3   1  11      443.71      458.50     15.46 o 
   4   1  11       17.11       14.88      6.42 o 
   5   1  11      504.38      496.23     17.96 o 
   6   1  11        0.29        0.23      6.30 o 
   7   1  11      462.36      475.84     19.48 o 
   8   1  11        1.13        7.77      7.59 o 
  -8   2  11      187.52      198.54     19.73 o 
  -7   2  11       73.75       95.03     14.78 o 
  -6   2  11      313.94      336.07     28.66 o 
  -5   2  11       77.86       70.04     12.13 o 
  -4   2  11      224.20      226.00     16.59 o 
  -3   2  11       82.97       79.72     10.86 o 
  -2   2  11        8.74        9.88      6.01 o 
  -1   2  11      285.06      278.22     13.74 o 
   0   2  11       29.71       45.71      6.95 o 
   1   2  11      298.96      274.83     13.63 o 
   2   2  11      105.95      101.06      8.87 o 
   3   2  11      162.32      149.35     10.19 o 
   4   2  11      449.04      437.33     25.87 o 
   5   2  11       97.57      106.54     11.56 o 
   6   2  11      319.77      396.11     17.69 o 
   7   2  11       50.41       62.75      9.49 o 
   8   2  11      121.89      139.37     13.10 o 
  -8   3  11       58.42       68.02     17.32 o 
  -7   3  11       67.56       85.53     14.18 o 
  -6   3  11      100.18      109.71     15.10 o 
  -5   3  11       54.99       64.69     17.15 o 
  -4   3  11      319.50      333.57     23.53 o 
  -3   3  11      304.02      250.40     16.33 o 
  -2   3  11      311.23      307.14     12.32 o 
  -1   3  11      409.36      424.22     14.75 o 
   0   3  11      331.91      339.81     16.11 o 
   1   3  11      684.74      665.69     19.93 o 
   2   3  11        0.32        1.36      5.28 o 
   3   3  11     1048.48     1128.26     31.80 o 
   4   3  11      208.26      239.39     13.18 o 
   5   3  11      527.89      514.81     18.63 o 
   6   3  11       33.11       42.73      8.64 o 
   7   3  11      152.88      146.78     13.05 o 
  -8   4  11      272.82      332.51     31.49 o 
  -7   4  11      123.57      140.47     31.69 o 
  -6   4  11      805.36      871.98     65.93 o 
  -5   4  11      187.21      166.13     25.95 o 
  -4   4  11     1842.25     1751.52     57.25 o 
  -3   4  11      337.79      323.51     23.92 o 
  -2   4  11     2145.81     2011.36     47.92 o 
  -1   4  11      949.70      948.75     25.33 o 
   0   4  11     1748.16     1729.68     34.36 o 
   1   4  11      787.39      723.32     21.62 o 
   2   4  11     1745.79     1657.06     31.30 o 
   3   4  11       14.82       12.62      6.80 o 
   4   4  11     1069.02     1001.34     24.61 o 
   5   4  11       30.05       38.77      7.98 o 
   6   4  11      534.91      520.29     19.91 o 
   7   4  11       12.17       22.19      8.11 o 
  -8   5  11        1.07        1.19     13.08 o 
  -7   5  11       19.53       28.18     15.26 o 
  -6   5  11       42.58       67.96     24.78 o 
  -5   5  11       83.74       87.90     17.47 o 
  -4   5  11       13.27       10.09     14.25 o 
  -3   5  11        0.27       -6.20      9.58 o 
  -2   5  11       16.91       17.13      7.79 o 
  -1   5  11       65.30       71.19      9.48 o 
   0   5  11       95.87       98.99     10.89 o 
   1   5  11        6.02        5.22     10.29 o 
   2   5  11       12.62       15.01      7.03 o 
   3   5  11        0.25        2.04      6.77 o 
   4   5  11       57.75       47.36      9.59 o 
   5   5  11       15.40       19.80      8.77 o 
   6   5  11       93.68      102.17     13.22 o 
   7   5  11       82.54      125.84     14.15 o 
  -7   6  11      279.36      281.64     41.43 o 
  -6   6  11       62.47       85.51     18.66 o 
  -5   6  11      768.32      814.94     40.39 o 
  -4   6  11      303.76      294.87     44.68 o 
  -3   6  11      583.11      592.38     33.62 o 
  -2   6  11     1132.94     1098.41     38.62 o 
  -1   6  11       90.93       96.67     13.03 o 
   0   6  11     1743.43     1762.63     39.49 o 
   1   6  11       26.42       31.99      9.83 o 
   2   6  11     1790.06     1748.56     42.26 o 
   3   6  11       15.64        8.38      7.51 o 
   4   6  11      880.89      857.73     27.76 o 
   5   6  11       64.85       58.46     10.90 o 
   6   6  11      330.51      340.79     20.76 o 
  -7   7  11        1.93       17.89     15.33 o 
  -6   7  11       64.80       45.90     26.64 o 
  -5   7  11      186.48      173.45     35.66 o 
  -4   7  11      106.11      111.40     19.48 o 
  -3   7  11      973.32      949.41     41.93 o 
  -2   7  11      173.14      153.57     14.77 o 
  -1   7  11      820.56      797.47     25.44 o 
   0   7  11      344.37      353.44     35.81 o 
   1   7  11      762.39      762.52     24.36 o 
   2   7  11      117.96      125.73     15.76 o 
   3   7  11      520.97      557.29     22.73 o 
   4   7  11       10.57        8.53     10.94 o 
   5   7  11      108.31      106.89     12.76 o 
   6   7  11       40.76       44.14     11.02 o 
  -6   8  11       70.84       90.49     30.96 o 
  -5   8  11        1.43       -4.50     12.37 o 
  -4   8  11      159.22      157.18     31.09 o 
  -3   8  11      152.89      150.59     26.77 o 
  -2   8  11      309.42      305.13     32.71 o 
  -1   8  11      286.26      305.67     18.05 o 
   0   8  11      136.88      138.83     13.62 o 
   1   8  11      106.95      104.67     11.60 o 
   2   8  11        7.42       10.84      8.62 o 
   3   8  11       32.82       29.48      9.17 o 
   4   8  11       21.44       24.77      8.98 o 
   5   8  11        6.19       11.43      9.32 o 
  -5   9  11      220.83      223.40     26.85 o 
  -4   9  11      242.10      198.75     24.52 o 
  -3   9  11      458.69      378.75     30.43 o 
  -2   9  11      195.34      187.82     18.41 o 
  -1   9  11      535.07      507.94     22.85 o 
   0   9  11       47.48       43.28     10.61 o 
   1   9  11      795.71      744.50     25.80 o 
   2   9  11       21.11       18.90      8.57 o 
   3   9  11     1022.43      961.97     30.30 o 
   4   9  11       91.26      100.69     13.64 o 
   5   9  11      593.77      671.30     46.51 o 
  -4  10  11      245.70      229.55     26.56 o 
  -3  10  11      138.27       94.55     19.05 o 
  -2  10  11      301.23      304.49     22.88 o 
  -1  10  11       34.39       28.20     13.22 o 
   0  10  11      193.94      237.57     28.23 o 
   1  10  11       46.30       45.71     12.31 o 
   2  10  11      142.52      150.19     14.60 o 
   3  10  11        1.11       10.08      8.90 o 
  -2  11  11       16.99       27.76     11.58 o 
  -1  11  11      177.12      164.82     15.93 o 
   0  11  11       21.85       12.25     10.63 o 
   1  11  11       52.54       74.70     11.87 o 
   2  11  11       43.13       71.27     12.72 o 
  -8   0  12       52.99       87.25     25.85 o 
  -7   0  12      196.48      201.81     23.12 o 
  -6   0  12      263.55      217.76     47.77 o 
  -5   0  12      127.19      149.00     31.09 o 
  -4   0  12      749.76      713.80     31.70 o 
  -3   0  12      279.61      281.30     20.36 o 
  -2   0  12     1775.99     1613.81     38.43 o 
  -1   0  12        6.88       -3.25      6.25 o 
   0   0  12     2980.12     3031.69     62.01 o 
   1   0  12       68.15       63.60      9.67 o 
   2   0  12     4631.25     4472.40     91.20 o 
   3   0  12      124.64      120.06     12.50 o 
   4   0  12     4169.27     3973.08    105.01 o 
   5   0  12        0.33        7.83     10.27 o 
   6   0  12      983.75      967.62     41.09 o 
   7   0  12      112.89      114.62     22.64 o 
  -8   1  12        0.15        4.48     10.34 o 
  -7   1  12       72.87       91.35     14.89 o 
  -6   1  12        0.46        0.19      8.90 o 
  -5   1  12       71.30       80.82     12.66 o 
  -4   1  12       90.02      126.20     13.98 o 
  -3   1  12      219.51      218.81     20.63 o 
  -2   1  12      698.59      680.75     18.25 o 
  -1   1  12      536.16      485.74     16.16 o 
   0   1  12      544.23      526.90     26.22 o 
   1   1  12      198.49      196.65     10.55 o 
   2   1  12      175.92      162.94     10.38 o 
   3   1  12      322.78      338.50     14.36 o 
   4   1  12       30.33       35.02      9.11 o 
   5   1  12      467.82      469.09     17.96 o 
   6   1  12      240.20      242.53     21.28 o 
   7   1  12       90.54      104.36     11.56 o 
  -8   2  12      167.27      197.01     29.94 o 
  -7   2  12        0.52        4.82     10.33 o 
  -6   2  12      881.75      919.47     33.77 o 
  -5   2  12       95.62      117.56     15.01 o 
  -4   2  12     2195.24     2115.17     53.12 o 
  -3   2  12      516.10      495.94     22.51 o 
  -2   2  12      689.57      610.39     19.90 o 
  -1   2  12      853.54      864.48     21.53 o 
   0   2  12       34.46       39.21      8.05 o 
   1   2  12      212.57      215.14     12.35 o 
   2   2  12      342.05      351.33     13.85 o 
   3   2  12       45.60       54.91      8.55 o 
   4   2  12      456.02      430.32     16.64 o 
   5   2  12      115.79      115.23     12.05 o 
   6   2  12      308.43      337.21     17.02 o 
   7   2  12       67.48       67.07     13.42 o 
  -8   3  12       91.35       88.28     27.87 o 
  -7   3  12       77.07       74.64     18.02 o 
  -6   3  12      184.45      238.29     20.29 o 
  -5   3  12      111.13      132.94     16.16 o 
  -4   3  12       53.49       55.21     11.04 o 
  -3   3  12      337.42      352.94     59.84 o 
  -2   3  12       25.39       21.80      7.19 o 
  -1   3  12      606.74      683.03     19.09 o 
   0   3  12      168.87      175.18     10.66 o 
   1   3  12     1449.35     1428.48     42.90 o 
   2   3  12       16.43       23.18      6.96 o 
   3   3  12     2429.16     2406.39     43.48 o 
   4   3  12      151.61      157.53     11.77 o 
   5   3  12     1202.34     1211.57     43.87 o 
   6   3  12       78.12       69.51      9.89 o 
   7   3  12      255.28      243.16     17.40 o 
  -7   4  12       14.80        4.72     13.90 o 
  -6   4  12       21.47       64.49     17.82 o 
  -5   4  12      192.55      163.82     21.27 o 
  -4   4  12        3.24        7.25     10.48 o 
  -3   4  12      462.41      411.25     27.46 o 
  -2   4  12        6.93        4.81      7.80 o 
  -1   4  12      265.59      266.26     17.43 o 
   0   4  12       77.97       85.30     10.53 o 
   1   4  12      165.43      169.65     12.44 o 
   2   4  12      141.90      151.62     15.24 o 
   3   4  12        0.65       -0.26      6.76 o 
   4   4  12       28.62       28.79      7.34 o 
   5   4  12      156.39      151.24     14.20 o 
   6   4  12        0.81       44.52      8.73 o 
   7   4  12       37.51       28.65      8.55 o 
  -7   5  12      776.06      786.46     43.74 o 
  -6   5  12        0.62       23.77     13.69 o 
  -5   5  12     1618.22     1561.77     72.14 o 
  -4   5  12        1.41        6.16     11.51 o 
  -3   5  12     1566.14     1382.57     87.15 o 
  -2   5  12        5.03        1.28      7.70 o 
  -1   5  12      660.31      633.05     24.88 o 
   0   5  12       29.04       35.71      8.76 o 
   1   5  12      298.89      283.83     21.63 o 
   2   5  12      121.08      134.51     12.29 o 
   3   5  12      182.80      170.43     24.50 o 
   4   5  12      101.52      100.22     17.18 o 
   5   5  12      208.74      232.72     17.34 o 
   6   5  12       51.54       42.97     10.69 o 
  -7   6  12       84.99      104.18     21.04 o 
  -6   6  12        2.09        9.47     13.88 o 
  -5   6  12       72.65      112.86     20.19 o 
  -4   6  12       37.23       50.72     15.46 o 
  -3   6  12        8.69        2.02     11.03 o 
  -2   6  12      363.00      339.80     22.33 o 
  -1   6  12       77.23       74.47     10.89 o 
   0   6  12      639.48      656.44     23.67 o 
   1   6  12        0.03        1.66      6.63 o 
   2   6  12      465.95      444.05     19.80 o 
   3   6  12        8.61        5.71      7.22 o 
   4   6  12      294.79      303.47     18.73 o 
   5   6  12        0.48        5.11     10.08 o 
   6   6  12      136.30      179.79     16.96 o 
  -6   7  12        7.90       11.12     14.05 o 
  -5   7  12      230.37      267.29     42.66 o 
  -4   7  12       19.93       34.25     13.83 o 
  -3   7  12      221.45      200.17     41.46 o 
  -2   7  12      114.76       92.48     13.55 o 
  -1   7  12       81.07       71.31     10.86 o 
   0   7  12       95.16      102.93     12.41 o 
   1   7  12      127.95      124.35     15.57 o 
   2   7  12       57.32       48.38     10.06 o 
   3   7  12       93.73       84.87     11.75 o 
   4   7  12        4.14        2.89      8.16 o 
   5   7  12       55.23       51.37     10.86 o 
  -5   8  12       31.58       34.03     15.00 o 
  -4   8  12      804.90      787.27     42.60 o 
  -3   8  12       11.39        0.08     11.80 o 
  -2   8  12      511.90      511.99     26.81 o 
  -1   8  12        9.87       15.00      9.26 o 
   0   8  12      221.13      240.99     22.89 o 
   1   8  12       23.48       20.26      8.45 o 
   2   8  12      122.53      109.87     18.61 o 
   3   8  12      160.32      168.80     15.25 o 
   4   8  12       49.80       56.69     11.02 o 
   5   8  12       99.25      112.80     14.26 o 
  -4   9  12        0.19       10.36     13.68 o 
  -3   9  12       20.13       21.54     25.70 o 
  -2   9  12      153.14      148.24     17.08 o 
  -1   9  12        0.73        5.13      8.84 o 
   0   9  12       36.83       43.35     10.75 o 
   1   9  12       32.67       32.65      9.61 o 
   2   9  12        1.87        2.52      8.25 o 
   3   9  12        0.46        0.31      8.49 o 
   4   9  12        0.36       13.35      9.29 o 
  -3  10  12        0.06       -0.97     21.72 o 
  -2  10  12      240.28      209.98     21.22 o 
  -1  10  12        0.06       11.66      9.06 o 
   0  10  12      463.45      491.98     24.61 o 
   1  10  12        0.86        4.10      8.26 o 
   2  10  12      201.00      211.15     24.48 o 
  -7   1  13      368.05      397.02     39.42 o 
  -6   1  13        1.83       33.60     11.07 o 
  -5   1  13     1522.68     1483.55     43.06 o 
  -4   1  13        0.61        0.27      8.00 o 
  -3   1  13     2672.49     2617.70     59.04 o 
  -2   1  13       89.99       83.53     11.48 o 
  -1   1  13      523.05      537.46     17.42 o 
   0   1  13     1000.69     1064.32     25.53 o 
   1   1  13      159.99      175.91     10.73 o 
   2   1  13      615.60      599.65     22.07 o 
   3   1  13      973.93      974.89     24.34 o 
   4   1  13      131.90      117.27     10.87 o 
   5   1  13      261.34      262.10     16.62 o 
   6   1  13       64.78       70.96     11.09 o 
  -7   2  13       70.24       86.78     15.14 o 
  -6   2  13      423.37      507.25     27.31 o 
  -5   2  13       65.98       54.75     12.36 o 
  -4   2  13      648.81      641.13     26.89 o 
  -3   2  13        8.54       12.27      8.55 o 
  -2   2  13     1429.76     1414.73     39.20 o 
  -1   2  13      358.16      333.89     20.63 o 
   0   2  13      889.47      947.26     27.14 o 
   1   2  13      132.71      126.46      9.72 o 
   2   2  13      661.03      667.50     23.28 o 
   3   2  13      180.20      186.66     12.23 o 
   4   2  13      363.45      355.70     16.35 o 
   5   2  13      331.67      353.74     17.17 o 
   6   2  13        5.28       30.91      8.21 o 
  -7   3  13        8.52       21.29     14.69 o 
  -6   3  13       16.41       35.48     14.15 o 
  -5   3  13       86.29      109.90     19.54 o 
  -4   3  13       57.72       74.26     16.34 o 
  -3   3  13       85.37       97.57     14.75 o 
  -2   3  13       19.36       21.11      8.79 o 
  -1   3  13       14.86       27.86      6.95 o 
   0   3  13       17.34       27.93      7.52 o 
   1   3  13      287.22      306.70     18.14 o 
   2   3  13       32.91       42.75      7.58 o 
   3   3  13      535.90      520.98     18.37 o 
   4   3  13       11.76       12.23      6.60 o 
   5   3  13      357.98      321.56     16.70 o 
   6   3  13        0.31       25.04      8.45 o 
  -7   4  13        0.53       25.61     26.20 o 
  -6   4  13      809.92      778.81     41.82 o 
  -5   4  13       10.77       22.92     13.35 o 
  -4   4  13     1250.73     1157.99     46.91 o 
  -3   4  13        0.02        9.88     13.62 o 
  -2   4  13      864.97      810.92     37.11 o 
  -1   4  13       27.69       24.20      7.99 o 
   0   4  13      438.86      464.11     20.03 o 
   1   4  13       90.85       93.55     11.89 o 
   2   4  13      558.08      550.01     28.93 o 
   3   4  13      231.93      246.15     16.27 o 
   4   4  13      578.98      594.40     27.76 o 
   5   4  13      200.01      226.63     17.12 o 
   6   4  13      323.18      333.40     21.08 o 
  -6   5  13       26.93       50.14     16.59 o 
  -5   5  13       50.38       63.35     17.62 o 
  -4   5  13        8.03       -1.23     16.99 o 
  -3   5  13      278.64      270.83     25.75 o 
  -2   5  13      232.80      252.84     24.15 o 
  -1   5  13      340.45      373.79     23.53 o 
   0   5  13      201.38      225.73     15.98 o 
   1   5  13       46.49       70.30      9.93 o 
   2   5  13       13.42        8.66      7.36 o 
   3   5  13        7.90       14.60      8.39 o 
   4   5  13       99.82       85.27     12.12 o 
   5   5  13        1.85        1.59      8.27 o 
   6   5  13       27.15       28.32     10.14 o 
  -6   6  13       96.75       92.35     19.75 o 
  -5   6  13        0.20       -7.30     12.56 o 
  -4   6  13      203.40      193.70     25.76 o 
  -3   6  13       16.48        3.84     11.59 o 
  -2   6  13      139.73      126.24     19.12 o 
  -1   6  13        0.12       -2.82      7.24 o 
   0   6  13      368.37      409.68     20.72 o 
   1   6  13        0.34       -1.85      7.20 o 
   2   6  13      684.54      673.81     25.20 o 
   3   6  13       37.64       49.56     10.42 o 
   4   6  13      582.93      557.71     24.46 o 
   5   6  13      110.45      141.49     15.20 o 
  -5   7  13      114.12       76.81     22.17 o 
  -4   7  13       45.30       36.88     15.29 o 
  -3   7  13       73.86       54.11     15.99 o 
  -2   7  13        0.36        7.04     11.23 o 
  -1   7  13      218.67      228.72     16.92 o 
   0   7  13       71.36      100.41     17.25 o 
   1   7  13      302.35      322.80     18.09 o 
   2   7  13       15.90       22.23      8.63 o 
   3   7  13      148.11      142.17     14.17 o 
   4   7  13       69.27       79.78     12.49 o 
  -4   8  13      139.19      149.11     22.79 o 
  -3   8  13       21.78       27.86     18.98 o 
  -2   8  13       64.42       74.84     13.70 o 
  -1   8  13       25.63       38.73     15.78 o 
   0   8  13        5.68       -0.10      8.92 o 
   1   8  13       16.88       32.19      9.16 o 
   2   8  13        0.43       -1.43      7.81 o 
   3   8  13       27.80       29.47     12.71 o 
   4   8  13       38.79       45.13     13.04 o 
  -3   9  13       35.34       40.41     15.05 o 
  -2   9  13       51.84       60.42     16.93 o 
  -1   9  13      321.49      301.41     24.29 o 
   0   9  13        1.07        4.96      9.27 o 
   1   9  13      504.00      493.34     36.47 o 
   2   9  13        7.86       12.97      9.07 o 
  -1  10  13       62.95       87.85     15.98 o 
   0  10  13        0.31        0.09     11.24 o 
  -7   0  14       96.24      144.41     33.61 o 
  -6   0  14       28.39       13.18     20.37 o 
  -5   0  14      365.18      319.84     39.98 o 
  -4   0  14      874.65      899.92     58.64 o 
  -3   0  14      561.51      613.31     48.49 o 
  -2   0  14     1232.61     1155.93     64.76 o 
  -1   0  14      934.88     1014.63     40.40 o 
   0   0  14       17.71       20.05     12.09 o 
   1   0  14      148.96      161.36     17.12 o 
   2   0  14      437.22      420.77     25.63 o 
   3   0  14       26.09       22.00     10.76 o 
   4   0  14      721.75      740.16     36.05 o 
   5   0  14       35.64       28.78     12.68 o 
   6   0  14       43.58       27.31     30.80 o 
  -7   1  14      126.91      174.34     40.39 o 
  -6   1  14        0.47        7.37     13.23 o 
  -5   1  14        1.36       13.48     20.02 o 
  -4   1  14       38.33       36.07     14.09 o 
  -3   1  14        9.68       22.25     12.56 o 
  -2   1  14      143.91      161.56     21.63 o 
  -1   1  14       69.30       85.49     11.20 o 
   0   1  14      280.75      301.28     16.00 o 
   1   1  14        6.71        8.90      6.45 o 
   2   1  14       28.93       32.74      8.17 o 
   3   1  14      162.05      170.84     13.58 o 
   4   1  14       86.81       81.90     11.13 o 
   5   1  14       69.00       56.59     10.59 o 
   6   1  14       13.19       11.78      8.75 o 
  -6   2  14      422.27      439.34     26.23 o 
  -5   2  14        9.07       14.99     13.37 o 
  -4   2  14      865.30      842.15     46.84 o 
  -3   2  14       19.98       20.94      9.71 o 
  -2   2  14      448.22      419.50     22.23 o 
  -1   2  14        6.60       23.28      8.51 o 
   0   2  14       92.65       98.46     11.88 o 
   1   2  14      530.68      552.33     18.05 o 
   2   2  14      295.42      346.30     15.65 o 
   3   2  14      333.90      348.73     16.05 o 
   4   2  14      435.80      467.47     19.09 o 
   5   2  14       32.20       37.70      9.58 o 
   6   2  14      186.12      183.99     15.84 o 
  -6   3  14      165.30      181.43     23.30 o 
  -5   3  14      260.41      293.64     28.03 o 
  -4   3  14      134.91      138.05     25.60 o 
  -3   3  14      532.74      514.88     31.82 o 
  -2   3  14      213.86      216.65     21.81 o 
  -1   3  14      558.09      601.61     22.40 o 
   0   3  14       54.56       51.92     11.93 o 
   1   3  14      410.54      411.53     18.34 o 
   2   3  14        3.29       -1.24      5.87 o 
   3   3  14      221.56      208.74     13.15 o 
   4   3  14       10.52       14.20      7.51 o 
   5   3  14       46.26       47.66      9.32 o 
  -6   4  14        0.62       42.62     16.53 o 
  -5   4  14       10.46       33.75     14.23 o 
  -4   4  14      115.34      113.23     19.52 o 
  -3   4  14        4.10       20.27     12.80 o 
  -2   4  14      339.33      324.21     26.38 o 
  -1   4  14        0.82       10.24      7.89 o 
   0   4  14      616.10      639.25     23.65 o 
   1   4  14      182.31      161.62     16.02 o 
   2   4  14      340.15      363.40     28.49 o 
   3   4  14       55.39       50.84     10.07 o 
   4   4  14       16.31        6.07      8.20 o 
   5   4  14        7.25       -2.58      8.22 o 
  -6   5  14       48.21       54.37     24.53 o 
  -5   5  14      376.66      374.37     32.12 o 
  -4   5  14        4.55       15.12     14.06 o 
  -3   5  14      429.73      371.40     29.88 o 
  -2   5  14      114.99       97.81     17.63 o 
  -1   5  14      301.15      312.35     22.14 o 
   0   5  14      649.60      644.99     25.01 o 
   1   5  14      291.50      318.22     18.94 o 
   2   5  14      700.33      724.14     25.21 o 
   3   5  14      403.00      387.96     20.67 o 
   4   5  14      272.11      271.63     18.92 o 
   5   5  14      274.88      276.53     19.72 o 
  -5   6  14        0.83        0.44     13.27 o 
  -4   6  14       83.52      115.13     27.87 o 
  -3   6  14       83.96       96.96     19.06 o 
  -2   6  14      319.26      306.83     27.71 o 
  -1   6  14      210.25      197.14     19.80 o 
   0   6  14      300.27      316.83     19.44 o 
   1   6  14        2.98       15.07      7.94 o 
   2   6  14      113.96      119.13     12.97 o 
   3   6  14        0.60        6.62      8.72 o 
   4   6  14       51.59       56.50     12.41 o 
  -4   7  14       57.22       61.02     17.56 o 
  -3   7  14      420.35      410.28     63.53 o 
  -2   7  14       17.78        9.79     12.67 o 
  -1   7  14      536.20      522.91     29.04 o 
   0   7  14       53.43       60.03     11.81 o 
   1   7  14      306.21      343.45     19.39 o 
   2   7  14      149.44      134.96     14.15 o 
   3   7  14       34.21       16.31      8.96 o 
  -3   8  14        0.46       -1.91     12.82 o 
  -2   8  14      210.01      238.81     26.68 o 
  -1   8  14       60.26       65.02     14.52 o 
   0   8  14      791.13      883.99     30.63 o 
   1   8  14      218.93      194.83     15.93 o 
   2   8  14      328.80      318.22     19.93 o 
  -1   9  14       50.85       65.79     19.93 o 
   0   9  14       17.21       24.92     11.75 o 
  -6   1  15        0.74       10.04     12.87 o 
  -5   1  15       93.87       92.78     18.89 o 
  -4   1  15       16.03        0.64     14.57 o 
  -3   1  15      732.38      662.80     80.72 o 
  -2   1  15      147.95      127.14     19.51 o 
  -1   1  15      589.91      549.88     30.35 o 
   0   1  15      255.12      281.09     17.93 o 
   1   1  15      376.74      373.67     17.82 o 
   2   1  15      317.65      339.90     23.35 o 
   3   1  15      463.20      471.59     21.71 o 
   4   1  15      254.81      289.37     27.34 o 
   5   1  15      147.51      155.38     25.26 o 
  -6   2  15       17.94      101.02     30.77 o 
  -5   2  15       19.65       -5.99     16.52 o 
  -4   2  15      200.68      191.25     29.42 o 
  -3   2  15       11.36       20.62     12.73 o 
  -2   2  15      532.23      563.16     34.01 o 
  -1   2  15       80.60       90.77     21.50 o 
   0   2  15      727.19      732.62     24.61 o 
   1   2  15      101.90      108.46     11.11 o 
   2   2  15      823.23      834.67     26.00 o 
   3   2  15      191.35      202.88     15.10 o 
   4   2  15      161.84      178.90     15.06 o 
   5   2  15      222.12      284.02     18.54 o 
  -5   3  15      106.55      115.39     19.62 o 
  -4   3  15      196.91      226.74     24.96 o 
  -3   3  15      123.34      149.24     20.50 o 
  -2   3  15      100.92      109.38     17.81 o 
  -1   3  15      109.78      115.47     18.83 o 
   0   3  15      261.98      283.56     21.38 o 
   1   3  15       12.66       21.18     10.73 o 
   2   3  15      186.06      183.23     15.16 o 
   3   3  15        4.36       10.43      8.01 o 
   4   3  15       13.45       34.48     10.90 o 
  -5   4  15       24.94       17.37     21.63 o 
  -4   4  15      233.47      251.68     26.28 o 
  -3   4  15       54.53       87.22     17.81 o 
  -2   4  15      381.88      355.18     28.36 o 
  -1   4  15      264.94      265.60     22.92 o 
   0   4  15      305.39      353.67     26.32 o 
   1   4  15      378.35      397.95     25.89 o 
   2   4  15      203.72      225.44     16.70 o 
   3   4  15      240.30      267.74     18.13 o 
   4   4  15      121.59      150.67     15.15 o 
  -4   5  15        4.26        5.43     12.62 o 
  -3   5  15       89.78      118.97     20.62 o 
  -2   5  15        9.30       12.33     11.60 o 
  -1   5  15       81.22       87.35     16.06 o 
   0   5  15       11.43       12.46      8.69 o 
   1   5  15       19.01       23.49      9.67 o 
   2   5  15       28.07       35.83     12.67 o 
   3   5  15       14.86       21.49     10.13 o 
   4   5  15       33.40       40.00     10.64 o 
  -4   6  15      270.44      288.83     29.76 o 
  -3   6  15      346.76      341.91     31.00 o 
  -2   6  15      351.16      347.31     29.92 o 
  -1   6  15      278.45      299.08     23.41 o 
   0   6  15      235.91      247.70     20.33 o 
   1   6  15      197.17      236.19     17.09 o 
   2   6  15       31.53       37.53      9.75 o 
   3   6  15       20.68       34.77     10.10 o 
  -3   7  15       24.73       46.83     19.17 o 
  -2   7  15      215.21      196.48     25.21 o 
  -1   7  15       76.25       90.26     21.08 o 
   0   7  15      416.74      488.65     45.05 o 
   1   7  15       79.76      101.92     12.70 o 
   2   7  15      154.78      181.26     30.62 o 
  -5   0  16       87.16      101.21     29.45 o 
  -4   0  16      544.79      594.65     52.47 o 
  -3   0  16      453.02      381.95     43.32 o 
  -2   0  16      464.50      426.22     45.21 o 
  -1   0  16      433.09      415.18     44.71 o 
   0   0  16      230.89      227.33     31.21 o 
   1   0  16      277.74      291.15     24.00 o 
   2   0  16       14.69        8.29     11.36 o 
   3   0  16      429.40      467.18     30.85 o 
   4   0  16       36.48       44.75     13.47 o 
  -5   1  16        6.09      -10.94     14.00 o 
  -4   1  16       30.40       45.94     16.48 o 
  -3   1  16        1.25       -3.98     12.12 o 
  -2   1  16      272.65      250.39     25.96 o 
  -1   1  16        0.97       17.32     12.96 o 
   0   1  16      408.76      457.28     31.36 o 
   1   1  16       41.98       60.91     10.01 o 
   2   1  16      342.79      355.99     18.84 o 
   3   1  16        4.24       -4.34      8.16 o 
   4   1  16       43.49       49.29     10.76 o 
  -4   2  16       29.64       -2.52     19.55 o 
  -3   2  16      208.60      198.83     36.07 o 
  -2   2  16      239.94      280.74     40.74 o 
  -1   2  16      432.07      483.50     32.87 o 
   0   2  16      350.69      448.04     23.35 o 
   1   2  16      363.12      377.70     19.54 o 
   2   2  16      129.27      144.27     13.58 o 
   3   2  16      141.19      141.00     13.85 o 
   4   2  16       44.13       37.44     10.08 o 
  -4   3  16      169.17      141.88     32.79 o 
  -3   3  16      538.62      432.02     48.68 o 
  -2   3  16      122.43      131.67     29.64 o 
  -1   3  16      391.14      323.18     42.06 o 
   0   3  16      326.94      391.70     28.43 o 
   1   3  16       35.56       65.78     15.14 o 
   2   3  16      374.59      421.57     24.64 o 
   3   3  16       22.48       46.26     11.78 o 
  -4   4  16        3.55       27.19     14.47 o 
  -3   4  16       82.90       91.87     18.06 o 
  -2   4  16        1.40       22.52     13.62 o 
  -1   4  16      111.17      101.09     18.12 o 
   0   4  16        7.71        1.74     10.58 o 
   1   4  16       27.47       37.79     11.04 o 
   2   4  16       29.99       46.83     10.27 o 
   3   4  16        0.16       -2.12      7.94 o 
  -3   5  16        8.19       18.69     12.52 o 
  -2   5  16      170.49      199.78     24.81 o 
  -1   5  16      110.38      145.04     32.29 o 
   0   5  16      184.92      220.13     20.18 o 
   1   5  16      189.98      196.17     16.06 o 
   2   5  16      114.16      102.04     12.64 o 
  -2   6  16       40.04       43.32     15.82 o 
  -1   6  16       45.66       67.66     27.05 o 
   0   6  16        0.31       -1.72     22.20 o 
   1   6  16       43.34       60.42     11.30 o 
  -3   1  17       18.17       36.79     15.55 o 
  -2   1  17      256.84      306.28     35.16 o 
  -1   1  17        6.99       38.40     21.76 o 
   0   1  17      166.91      205.42     15.47 o 
   1   1  17       45.63       58.44     10.45 o 
   2   1  17       65.00       66.10     12.81 o 
  -3   2  17       66.51       47.74     23.90 o 
  -2   2  17        0.65       18.60     19.74 o 
  -1   2  17       12.65       35.75     21.25 o 
   0   2  17        0.34       11.35     11.23 o 
   1   2  17       98.93      127.92     22.88 o 
   2   2  17        5.51       15.38     10.38 o 
  -2   3  17       37.19       44.65     25.16 o 
  -1   3  17       35.68       48.93     24.59 o 
   0   3  17       80.43       99.74     17.30 o 
   1   3  17        8.64       -3.24      9.64 o 
  -1   4  17      176.94      152.22     33.93 o 
   0   4  17       94.51      116.82     41.43 o 
                                                 
